# Supplementary material for: Trait correlated expression combined with expression QTL analysis reveals biological pathways and candidate genes affecting water holding capacity of muscle
Source: BMC Genomics. 2008 Jul 31;9:367. doi: 10.1186/1471-2164-9-367 (PMC2529315; doi:10.1186/1471-2164-9-367)
Supplement: Additional File 1 — Coefficients of correlation (r) between drip loss and expression level, p values and q value. the table lists the Affymetrix probe set IDs with coefficients of correlation (r) of expression level and the trait drip loss as well as corresponding p-values and q-values. [file 1471-2164-9-367-S1.xls]

## Sheet: Tabelle1
Supplementary Table 1
Coefficients of correlation (r) between drip loss and expression level, p values and q values
Probe_Set_ID	r	p value	q value
Ssc.27573.1.S1.at	-0.67419	<.0001	0.000102503
Ssc.28505.1.A1.a.at	-0.6323	<.0001	0.000102503
Ssc.6230.1.A1.at	-0.6203	<.0001	0.000102503
Ssc.2217.1.S1.at	-0.5897	<.0001	0.000102503
Ssc.25232.2.S1.a.at	-0.58645	<.0001	0.000102503
Ssc.25498.1.S1.at	-0.58386	<.0001	0.000102503
Ssc.1271.3.S1.at	-0.58261	<.0001	0.000102503
Ssc.1271.1.S1.at	-0.58132	<.0001	0.000102503
Ssc.25503.1.S1.at	-0.57969	<.0001	0.000102503
Ssc.12110.1.S1.at	-0.57956	<.0001	0.000102503
Ssc.22283.1.A1.at	-0.57783	<.0001	0.000102503
Ssc.21450.1.S1.at	-0.57673	<.0001	0.000102503
Ssc.21952.1.S1.at	-0.57571	<.0001	0.000102503
Ssc.2262.1.S1.a.at	-0.56962	<.0001	0.000102503
Ssc.24170.1.A1.at	-0.56785	<.0001	0.000102503
Ssc.4590.1.S1.at	-0.56714	<.0001	0.000102503
Ssc.15605.2.S1.at	-0.56701	<.0001	0.000102503
Ssc.17592.1.S1.at	-0.56443	<.0001	0.000102503
Ssc.1271.2.A1.at	-0.5644	<.0001	0.000102503
Ssc.4242.2.S1.at	-0.56325	<.0001	0.000102503
Ssc.6155.1.S1.at	-0.56213	<.0001	0.000102503
Ssc.15030.2.S1.at	-0.5602	<.0001	0.000102503
Ssc.3288.1.S1.at	-0.55973	<.0001	0.000102503
Ssc.5667.1.S1.at	-0.55722	<.0001	0.000102503
Ssc.9738.1.A1.at	-0.5522	<.0001	0.000102503
Ssc.5520.1.S1.at	-0.5493	<.0001	0.000102503
Ssc.10833.1.S1.at	-0.54501	<.0001	0.000102503
Ssc.15103.1.S1.at	-0.54255	<.0001	0.000102503
Ssc.2217.2.S1.at	-0.54152	<.0001	0.000102503
Ssc.13581.1.S1.at	-0.53935	<.0001	0.000102503
Ssc.25191.1.S1.at	-0.53869	<.0001	0.000102503
Ssc.11527.2.S1.a.at	-0.53863	<.0001	0.000102503
Ssc.2831.1.S1.at	-0.53787	<.0001	0.000102503
Ssc.6142.1.S1.at	-0.53744	<.0001	0.000102503
Ssc.11581.1.S1.at	-0.53657	<.0001	0.000102503
Ssc.2894.1.S1.at	-0.53348	<.0001	0.000102503
Ssc.26292.1.S1.at	-0.5333	<.0001	0.000102503
Ssc.6142.2.S1.at	-0.53249	<.0001	0.000102503
Ssc.2160.1.S1.at	-0.53209	<.0001	0.000102503
Ssc.13911.1.S1.at	-0.52968	<.0001	0.000102503
Ssc.5886.1.S1.at	-0.5273	<.0001	0.000102503
Ssc.18230.1.S1.at	-0.52684	<.0001	0.000102503
Ssc.21198.1.S1.at	-0.52558	<.0001	0.000102503
Ssc.20230.1.S1.at	-0.52213	<.0001	0.000102503
Ssc.2921.3.S1.at	-0.5198	<.0001	0.000102503
Ssc.20378.1.S1.at	-0.51929	<.0001	0.000102503
Ssc.22519.1.S1.at	-0.51796	<.0001	0.000102503
Ssc.18011.2.S1.at	-0.5171	<.0001	0.000102503
Ssc.7350.1.S1.at	-0.517	<.0001	0.000102503
Ssc.14524.1.S1.at	-0.51651	<.0001	0.000102503
Ssc.15372.1.A1.at	-0.51594	<.0001	0.000102503
Ssc.21918.1.S1.at	-0.51568	<.0001	0.000102503
Ssc.29788.1.A1.at	-0.51497	<.0001	0.000102503
Ssc.5638.1.S1.at	-0.51415	<.0001	0.000102503
Ssc.15717.3.S1.at	-0.51325	<.0001	0.000102503
Ssc.4836.1.S1.at	-0.51271	<.0001	0.000102503
Ssc.19613.2.S1.at	-0.51107	<.0001	0.000102503
Ssc.30810.1.S1.at	-0.50871	<.0001	0.000102503
Ssc.16794.1.A1.at	-0.50792	<.0001	0.000102503
Ssc.3045.1.S1.at	-0.50755	<.0001	0.000102503
Ssc.26234.2.S1.at	-0.50527	<.0001	0.000102503
Ssc.14344.1.A1.at	-0.50523	<.0001	0.000102503
Ssc.9053.1.S1.at	-0.50504	<.0001	0.000102503
Ssc.8706.1.S1.at	-0.50426	<.0001	0.000102503
Ssc.22770.1.A1.at	-0.50369	<.0001	0.000102503
Ssc.2162.1.A1.at	-0.50235	<.0001	0.000102503
Ssc.4870.1.S1.at	-0.50147	<.0001	0.000102503
Ssc.1227.1.A1.at	-0.50067	<.0001	0.000102503
Ssc.21729.1.S1.at	-0.50061	<.0001	0.000102503
Ssc.1446.2.S1.at	-0.50038	<.0001	0.000102503
Ssc.2957.1.S1.at	-0.49961	<.0001	0.000102503
Ssc.19724.2.S1.at	-0.49873	<.0001	0.000102503
Ssc.6484.1.S1.at	-0.49778	<.0001	0.000102503
Ssc.25260.2.S1.at	-0.49742	<.0001	0.000102503
Ssc.22032.1.A1.at	-0.49636	<.0001	0.000102503
Ssc.3752.1.A1.at	-0.49497	<.0001	0.000102503
Ssc.20665.1.S1.at	-0.49401	<.0001	0.000102503
Ssc.4596.1.S1.at	-0.4935	<.0001	0.000102503
Ssc.3084.1.S1.a.at	-0.49295	<.0001	0.000102503
Ssc.25389.1.S1.at	-0.49294	<.0001	0.000102503
Ssc.8010.1.S1.at	-0.4926	<.0001	0.000102503
Ssc.2202.3.S1.at	-0.49248	<.0001	0.000102503
Ssc.9086.1.A1.at	-0.4915	<.0001	0.000102503
Ssc.31011.1.A1.at	-0.49124	<.0001	0.000102503
Ssc.29286.1.A1.at	-0.48937	<.0001	0.000102503
Ssc.16571.1.S1.at	-0.48915	<.0001	0.000102503
Ssc.19613.3.A1.at	-0.4887	<.0001	0.000102503
Ssc.27613.1.S1.at	-0.48855	<.0001	0.000102503
Ssc.20772.1.S1.at	-0.48706	<.0001	0.000102503
Ssc.5309.1.S1.at	-0.48699	<.0001	0.000102503
Ssc.3914.1.S1.at	-0.48689	<.0001	0.000102503
Ssc.19659.2.S1.at	-0.48603	<.0001	0.000102503
Ssc.3956.1.S1.s.at	-0.48583	<.0001	0.000102503
Ssc.9405.2.S1.at	-0.48569	<.0001	0.000102503
Ssc.21752.1.S1.at	-0.48504	<.0001	0.000102503
Ssc.19659.1.S1.at	-0.48454	<.0001	0.000102503
Ssc.1675.1.S1.at	-0.48405	<.0001	0.000102503
Ssc.4590.2.S1.a.at	-0.48329	<.0001	0.000102503
Ssc.1860.1.S1.at	-0.48327	<.0001	0.000102503
Ssc.4475.2.A1.at	-0.48311	<.0001	0.000102503
Ssc.3590.1.A1.at	-0.48296	<.0001	0.000102503
Ssc.3278.1.A1.at	-0.48292	<.0001	0.000102503
Ssc.3062.1.S1.at	-0.48287	<.0001	0.000102503
Ssc.16336.1.S2.at	-0.48284	<.0001	0.000102503
Ssc.20115.1.S1.at	-0.48256	<.0001	0.000102503
Ssc.8337.1.S1.a.at	-0.48234	<.0001	0.000102503
Ssc.24297.2.S1.a.at	-0.48139	<.0001	0.000102503
Ssc.25260.1.S1.at	-0.4812	<.0001	0.000102503
Ssc.27601.1.S1.at	-0.48105	<.0001	0.000102503
Ssc.231.1.S1.at	-0.47969	<.0001	0.000102503
Ssc.10473.1.A1.at	-0.47946	<.0001	0.000102503
Ssc.5907.1.S1.at	-0.47926	<.0001	0.000102503
Ssc.18011.1.S1.at	-0.47896	<.0001	0.000102503
Ssc.25892.1.S1.at	-0.4785	<.0001	0.000102503
Ssc.29157.1.A1.at	-0.47845	<.0001	0.000102503
Ssc.2887.1.S1.at	-0.47798	<.0001	0.000102503
Ssc.9321.1.S1.at	-0.47793	<.0001	0.000102503
Ssc.13508.1.A1.at	-0.47786	<.0001	0.000102503
Ssc.24174.1.S1.at	-0.47735	<.0001	0.000102503
Ssc.20866.1.S1.at	-0.47572	<.0001	0.000102503
Ssc.2476.1.S1.at	-0.4753	<.0001	0.000102503
Ssc.13904.1.S1.at	-0.47523	<.0001	0.000102503
Ssc.22491.1.A1.at	-0.47517	<.0001	0.000102503
Ssc.26070.1.S1.at	-0.47415	<.0001	0.000102503
Ssc.17161.1.A1.at	-0.47371	<.0001	0.000102503
Ssc.4242.1.A1.at	-0.4726	<.0001	0.000102503
Ssc.6432.2.S1.at	-0.4726	<.0001	0.000102503
Ssc.5334.1.S1.at	-0.4716	<.0001	0.000102503
Ssc.19189.1.S1.at	-0.47111	<.0001	0.000102503
Ssc.10191.1.A1.at	-0.47102	<.0001	0.000102503
Ssc.20187.1.S1.at	-0.47051	<.0001	0.000102503
Ssc.1757.1.S1.at	-0.46934	<.0001	0.000102503
Ssc.15660.2.S1.a.at	-0.46873	<.0001	0.000102503
Ssc.23868.1.A1.at	-0.46761	<.0001	0.000102503
Ssc.1648.1.S1.at	-0.46757	<.0001	0.000102503
Ssc.3742.1.S1.at	-0.46715	<.0001	0.000102503
Ssc.8405.1.A1.at	-0.46635	<.0001	0.000102503
Ssc.24943.1.S1.at	-0.46611	<.0001	0.000102503
Ssc.2374.1.A1.at	-0.46597	<.0001	0.000102503
Ssc.29476.1.A1.at	-0.46508	<.0001	0.000102503
Ssc.21197.1.A1.at	-0.46505	<.0001	0.000102503
Ssc.29031.1.A1.at	-0.4642	<.0001	0.000102503
Ssc.24534.1.S1.at	-0.46403	<.0001	0.000102503
Ssc.27102.1.A1.at	-0.46366	<.0001	0.000102503
Ssc.17488.1.S1.at	-0.46314	<.0001	0.000102503
Ssc.29505.1.A1.at	-0.4631	<.0001	0.000102503
Ssc.9341.2.S1.at	-0.46309	<.0001	0.000102503
Ssc.13167.1.A1.at	-0.46236	<.0001	0.000102503
Ssc.25206.1.S1.at	-0.46204	<.0001	0.000102503
Ssc.5389.1.S1.at	-0.46135	<.0001	0.000102503
Ssc.1048.1.S1.at	-0.46089	<.0001	0.000102503
Ssc.5861.1.A1.at	-0.45971	<.0001	0.000102503
Ssc.11101.2.S1.at	-0.45954	<.0001	0.000102503
Ssc.19641.1.S1.at	-0.45951	<.0001	0.000102503
Ssc.24194.1.S1.a.at	-0.45948	<.0001	0.000102503
Ssc.19550.1.S1.at	-0.45936	<.0001	0.000102503
Ssc.28547.1.S1.at	-0.45908	<.0001	0.000102503
Ssc.5128.1.S1.at	-0.45829	<.0001	0.000102503
Ssc.25250.3.S1.a.at	-0.45817	<.0001	0.000102503
Ssc.22067.1.A1.at	-0.45805	<.0001	0.000102503
Ssc.15288.1.S1.at	-0.45782	<.0001	0.000102503
Ssc.16425.2.S1.at	-0.4577	<.0001	0.000102503
Ssc.18662.1.A1.at	-0.45755	<.0001	0.000102503
Ssc.2792.1.S1.at	-0.45736	<.0001	0.000102503
Ssc.14381.1.A1.at	-0.45723	<.0001	0.000102503
Ssc.2415.2.S1.at	-0.45649	<.0001	0.000102503
Ssc.27350.1.S1.at	-0.45623	<.0001	0.000102503
Ssc.26264.1.S1.at	-0.45609	<.0001	0.000102503
Ssc.1710.1.S1.at	-0.45566	<.0001	0.000102503
Ssc.1725.1.S1.at	-0.45434	<.0001	0.000102503
Ssc.7060.2.S1.at	-0.45412	<.0001	0.000102503
Ssc.7058.1.A1.at	-0.4536	<.0001	0.000102503
Ssc.3111.1.A1.at	-0.45333	<.0001	0.000102503
Ssc.1299.1.A1.at	-0.45291	<.0001	0.000102503
Ssc.19002.1.A1.at	-0.45243	<.0001	0.000102503
Ssc.25680.1.S1.at	-0.45211	<.0001	0.000102503
Ssc.2045.1.S1.at	-0.45183	<.0001	0.000102503
Ssc.29952.2.A1.at	-0.45181	<.0001	0.000102503
Ssc.12576.1.A1.at	-0.45166	<.0001	0.000102503
Ssc.28315.1.S1.at	-0.45164	<.0001	0.000102503
Ssc.21290.3.A1.at	-0.45147	<.0001	0.000102503
Ssc.9809.1.A1.at	-0.45118	<.0001	0.000102503
Ssc.3869.1.A1.at	-0.45071	<.0001	0.000102503
Ssc.7364.1.A1.at	-0.45062	<.0001	0.000102503
Ssc.30893.1.A1.at	-0.45053	<.0001	0.000102503
Ssc.7395.1.A1.a.at	-0.44974	<.0001	0.000102503
Ssc.10835.1.A1.at	-0.44938	<.0001	0.000102503
Ssc.25889.1.S1.at	-0.44924	<.0001	0.000102503
Ssc.922.2.S1.at	-0.44906	<.0001	0.000102503
Ssc.24220.2.S1.at	-0.44897	<.0001	0.000102503
Ssc.4202.1.S1.at	-0.44801	<.0001	0.000102503
Ssc.1793.1.S1.at	-0.44784	<.0001	0.000102503
Ssc.26349.1.S1.at	-0.44725	<.0001	0.000102503
Ssc.6163.2.S1.at	-0.44717	<.0001	0.000102503
Ssc.2049.1.A1.at	-0.44711	<.0001	0.000102503
Ssc.1347.1.S1.at	-0.4471	<.0001	0.000102503
Ssc.11139.1.S1.at	-0.44684	<.0001	0.000102503
Ssc.10199.3.S1.at	-0.4466	<.0001	0.000102503
Ssc.9405.1.A1.at	-0.44652	<.0001	0.000102503
Ssc.12715.1.S1.s.at	-0.44631	<.0001	0.000102503
Ssc.6846.1.A1.at	-0.44603	<.0001	0.000102503
Ssc.18204.2.S1.at	-0.44585	<.0001	0.000102503
Ssc.10427.1.S1.at	-0.44551	<.0001	0.000102503
Ssc.22056.1.S1.at	-0.4455	<.0001	0.000102503
Ssc.17183.1.S1.at	-0.44544	<.0001	0.000102503
Ssc.8724.1.S1.at	-0.44525	<.0001	0.000102503
Ssc.25718.1.S1.at	-0.44492	<.0001	0.000102503
Ssc.15615.1.S1.a.at	-0.44438	<.0001	0.000102503
Ssc.846.1.S1.at	-0.44426	<.0001	0.000102503
Ssc.1913.1.A1.at	-0.44371	<.0001	0.000102503
Ssc.24331.1.S1.at	-0.44368	<.0001	0.000102503
Ssc.23217.1.S1.at	-0.44362	<.0001	0.000102503
Ssc.11422.1.A1.at	-0.44342	<.0001	0.000102503
Ssc.25209.1.S1.at	-0.44288	<.0001	0.000102503
Ssc.24194.2.S1.a.at	-0.44254	<.0001	0.000102503
Ssc.27097.1.A1.at	-0.44193	<.0001	0.000102503
Ssc.14444.3.A1.a.at	-0.44167	<.0001	0.000102503
Ssc.4310.1.A1.at	-0.44053	<.0001	0.000102503
Ssc.908.3.S1.at	-0.43958	<.0001	0.000102503
Ssc.3768.1.S1.at	-0.43948	<.0001	0.000102503
Ssc.18268.1.A1.at	-0.43936	<.0001	0.000102503
Ssc.10419.1.A1.at	-0.43933	<.0001	0.000102503
Ssc.1463.1.S1.at	-0.43919	<.0001	0.000102503
Ssc.8554.2.S1.at	-0.43916	<.0001	0.000102503
Ssc.1821.3.S1.at	-0.43911	<.0001	0.000102503
Ssc.6598.1.S1.at	-0.43905	<.0001	0.000102503
Ssc.3433.1.S1.at	-0.43903	<.0001	0.000102503
Ssc.1219.1.S1.at	-0.43897	<.0001	0.000102503
Ssc.6054.1.S1.a.at	-0.43805	<.0001	0.000102503
Ssc.26100.1.S1.at	-0.43801	<.0001	0.000102503
Ssc.4516.1.A1.at	-0.43798	<.0001	0.000102503
Ssc.21875.1.S1.at	-0.43784	<.0001	0.000102503
Ssc.5057.2.S1.at	-0.43774	<.0001	0.000102503
Ssc.2179.1.S1.at	-0.43772	<.0001	0.000102503
Ssc.12083.2.S1.at	-0.43715	<.0001	0.000102503
Ssc.12356.1.A1.at	-0.43702	<.0001	0.000102503
Ssc.18340.2.S1.at	-0.43701	<.0001	0.000102503
Ssc.31047.1.A1.s.at	-0.436	0.0001	0.000877011
Ssc.1804.1.A1.s.at	-0.43577	0.0001	0.000877011
Ssc.2205.3.S1.at	-0.43539	0.0001	0.000877011
Ssc.8665.1.A1.at	-0.43511	0.0001	0.000877011
Ssc.22460.1.S1.at	-0.43444	0.0001	0.000877011
Ssc.21822.1.S1.at	-0.43438	0.0001	0.000877011
Ssc.9332.1.A1.at	-0.43426	0.0001	0.000877011
Ssc.3140.1.S1.at	-0.43405	0.0001	0.000877011
Ssc.4651.1.S1.at	-0.43367	0.0001	0.000877011
Ssc.12316.1.S1.at	-0.43317	0.0001	0.000877011
Ssc.16501.1.S1.at	-0.43278	0.0001	0.000877011
Ssc.5611.1.S1.at	-0.43274	0.0001	0.000877011
Ssc.1687.1.S1.at	-0.43272	0.0001	0.000877011
Ssc.11977.1.S1.at	-0.43219	0.0001	0.000877011
Ssc.16336.1.S1.at	-0.43212	0.0001	0.000877011
Ssc.2574.1.A1.at	-0.43144	0.0001	0.000877011
Ssc.4908.1.S1.at	-0.43144	0.0001	0.000877011
Ssc.24263.2.S1.at	-0.4314	0.0001	0.000877011
Ssc.7679.1.A1.at	-0.43135	0.0001	0.000877011
Ssc.3581.1.S1.at	-0.43122	0.0001	0.000877011
Ssc.19613.1.S1.at	-0.43089	0.0001	0.000877011
Ssc.4014.1.S1.at	-0.43088	0.0001	0.000877011
Ssc.24953.1.S1.at	-0.43021	0.0001	0.000877011
Ssc.2507.2.S1.at	-0.42992	0.0001	0.000877011
Ssc.24827.1.A1.at	-0.42989	0.0001	0.000877011
Ssc.3708.1.S1.at	-0.42971	0.0001	0.000877011
Ssc.20029.1.S1.at	-0.42951	0.0001	0.000877011
Ssc.4907.1.A1.at	-0.42942	0.0001	0.000877011
Ssc.15613.1.A1.at	-0.42922	0.0001	0.000877011
Ssc.9684.1.S1.at	-0.42916	0.0001	0.000877011
Ssc.3231.1.S1.at	-0.42907	0.0001	0.000877011
Ssc.5389.2.S1.at	-0.42901	0.0001	0.000877011
Ssc.1832.2.S1.at	-0.42893	0.0001	0.000877011
Ssc.2330.1.S1.at	-0.42841	0.0001	0.000877011
Ssc.9145.1.A1.at	-0.42835	0.0001	0.000877011
Ssc.9752.1.A1.at	-0.42824	0.0001	0.000877011
Ssc.13792.1.A1.at	-0.42746	0.0001	0.000877011
Ssc.7053.1.S1.at	-0.42743	0.0001	0.000877011
Ssc.3762.1.A1.at	-0.4273	0.0001	0.000877011
Ssc.8161.1.A1.at	-0.42709	0.0001	0.000877011
Ssc.27142.1.A1.at	-0.42664	0.0002	0.00145034
Ssc.1427.1.S1.at	-0.42662	0.0002	0.00145034
Ssc.1473.1.S1.at	-0.42659	0.0002	0.00145034
Ssc.6121.1.S1.at	-0.42648	0.0002	0.00145034
Ssc.25237.1.S1.at	-0.4263	0.0002	0.00145034
Ssc.8665.2.S1.at	-0.42557	0.0002	0.00145034
Ssc.24346.1.S1.at	-0.42495	0.0002	0.00145034
Ssc.9528.1.S1.at	-0.42491	0.0002	0.00145034
Ssc.30668.1.A1.at	-0.42489	0.0002	0.00145034
Ssc.5433.2.A1.at	-0.4248	0.0002	0.00145034
Ssc.19343.1.A1.at	-0.42458	0.0002	0.00145034
Ssc.12113.2.S1.at	-0.42449	0.0002	0.00145034
Ssc.25555.1.S1.at	-0.42429	0.0002	0.00145034
Ssc.18090.1.S1.a.at	-0.4239	0.0002	0.00145034
Ssc.27254.1.S1.at	-0.4238	0.0002	0.00145034
Ssc.828.1.S1.at	-0.42371	0.0002	0.00145034
Ssc.1787.1.A1.at	-0.42358	0.0002	0.00145034
Ssc.18680.1.A1.at	-0.42354	0.0002	0.00145034
Ssc.22610.1.S1.at	-0.42326	0.0002	0.00145034
Ssc.21783.2.S1.a.at	-0.42323	0.0002	0.00145034
Ssc.19150.1.S1.s.at	-0.42273	0.0002	0.00145034
Ssc.27247.1.S1.at	-0.42273	0.0002	0.00145034
Ssc.16980.1.S1.at	-0.42258	0.0002	0.00145034
Ssc.5214.1.S1.at	-0.42235	0.0002	0.00145034
Ssc.13269.1.S1.at	-0.42217	0.0002	0.00145034
Ssc.3356.1.A1.at	-0.42214	0.0002	0.00145034
Ssc.19628.2.S1.a.at	-0.42213	0.0002	0.00145034
Ssc.21063.1.S1.at	-0.42208	0.0002	0.00145034
Ssc.29901.1.A1.at	-0.42191	0.0002	0.00145034
Ssc.8375.1.A1.at	-0.42133	0.0002	0.00145034
Ssc.22387.1.A1.at	-0.42126	0.0002	0.00145034
Ssc.8655.1.A1.at	-0.42116	0.0002	0.00145034
Ssc.4363.2.S1.at	-0.42035	0.0002	0.00145034
Ssc.30414.1.A1.at	-0.42023	0.0002	0.00145034
Ssc.494.1.S2.at	-0.42005	0.0002	0.00145034
Ssc.1446.1.S1.at	-0.42004	0.0002	0.00145034
Ssc.20441.2.S1.at	-0.41943	0.0002	0.00145034
Ssc.2380.1.A1.at	-0.41886	0.0002	0.00145034
Ssc.3412.1.A1.at	-0.41874	0.0002	0.00145034
Ssc.21945.1.S1.at	-0.41832	0.0002	0.00145034
Ssc.18332.1.A1.at	-0.4181	0.0002	0.00145034
Ssc.4475.1.S1.at	-0.41768	0.0002	0.00145034
Ssc.2993.2.A1.a.at	-0.41731	0.0002	0.00145034
Ssc.3346.1.S1.at	-0.41695	0.0002	0.00145034
Ssc.18988.1.S1.at	-0.41691	0.0002	0.00145034
Ssc.21885.1.S1.at	-0.4159	0.0002	0.00145034
Ssc.7362.2.S1.at	-0.41589	0.0002	0.00145034
Ssc.9714.2.S1.at	-0.4158	0.0002	0.00145034
Ssc.22431.1.A1.at	-0.41547	0.0002	0.00145034
Ssc.23944.1.A1.at	-0.41532	0.0002	0.00145034
Ssc.9710.1.A1.at	-0.41532	0.0002	0.00145034
Ssc.2184.1.S1.at	-0.41515	0.0002	0.00145034
Ssc.3596.1.S1.at	-0.41441	0.0002	0.00145034
Ssc.15611.1.S1.at	-0.41437	0.0002	0.00145034
Ssc.3466.1.S1.at	-0.41435	0.0002	0.00145034
Ssc.8605.1.A1.s.at	-0.41406	0.0002	0.00145034
Ssc.10256.1.A1.at	-0.41397	0.0002	0.00145034
Ssc.29067.1.A1.s.at	-0.41374	0.0002	0.00145034
Ssc.20907.1.S1.at	-0.41346	0.0003	0.00190784
Ssc.21608.1.S1.at	-0.41344	0.0003	0.00190784
Ssc.249.1.S1.at	-0.41321	0.0003	0.00190784
Ssc.2708.1.S1.at	-0.41292	0.0003	0.00190784
Ssc.22694.1.S1.at	-0.41272	0.0003	0.00190784
Ssc.9876.1.A1.at	-0.41264	0.0003	0.00190784
Ssc.13780.9.S1.a.at	-0.41263	0.0003	0.00190784
Ssc.5334.3.S1.a.at	-0.4125	0.0003	0.00190784
Ssc.21138.1.S1.at	-0.41249	0.0003	0.00190784
Ssc.21997.1.A1.at	-0.41233	0.0003	0.00190784
Ssc.14780.1.S1.at	-0.41225	0.0003	0.00190784
Ssc.30472.1.A1.at	-0.41188	0.0003	0.00190784
Ssc.21936.2.S1.at	-0.41171	0.0003	0.00190784
Ssc.26066.1.S1.at	-0.41146	0.0003	0.00190784
Ssc.4712.1.S1.at	-0.41124	0.0003	0.00190784
Ssc.773.2.S1.a.at	-0.4108	0.0003	0.00190784
Ssc.9341.1.S1.at	-0.4108	0.0003	0.00190784
Ssc.9844.1.A1.at	-0.41063	0.0003	0.00190784
Ssc.16954.2.S1.at	-0.41054	0.0003	0.00190784
Ssc.7242.1.A1.at	-0.41047	0.0003	0.00190784
Ssc.8537.3.A1.a.at	-0.41019	0.0003	0.00190784
Ssc.19737.2.S1.at	-0.41	0.0003	0.00190784
Ssc.19353.2.S1.at	-0.40984	0.0003	0.00190784
Ssc.22690.1.A1.at	-0.40984	0.0003	0.00190784
Ssc.4355.1.S1.at	-0.40955	0.0003	0.00190784
Ssc.9766.3.A1.a.at	-0.40904	0.0003	0.00190784
Ssc.1095.1.A1.at	-0.40893	0.0003	0.00190784
Ssc.11188.1.S1.at	-0.40889	0.0003	0.00190784
Ssc.11910.1.S1.at	-0.40875	0.0003	0.00190784
Ssc.28098.1.A1.at	-0.40875	0.0003	0.00190784
Ssc.2835.2.S1.at	-0.40875	0.0003	0.00190784
Ssc.30621.1.A1.at	-0.40874	0.0003	0.00190784
Ssc.8429.1.S1.at	-0.4086	0.0003	0.00190784
Ssc.13897.1.A1.at	-0.40813	0.0003	0.00190784
Ssc.27571.1.S1.at	-0.40789	0.0003	0.00190784
Ssc.2636.1.S1.at	-0.40773	0.0003	0.00190784
Ssc.6737.2.A1.at	-0.40755	0.0003	0.00190784
Ssc.10757.1.S1.at	-0.40714	0.0003	0.00190784
Ssc.6543.1.S1.at	-0.40645	0.0003	0.00190784
Ssc.19966.1.S1.at	-0.40642	0.0003	0.00190784
Ssc.23542.1.A1.at	-0.40624	0.0003	0.00190784
Ssc.25759.1.S1.at	-0.40611	0.0003	0.00190784
Ssc.10924.1.A1.a.at	-0.40608	0.0003	0.00190784
Ssc.18619.2.A1.at	-0.40602	0.0003	0.00190784
Ssc.6689.1.S1.at	-0.40599	0.0003	0.00190784
Ssc.153.1.S1.at	-0.40551	0.0003	0.00190784
Ssc.4883.1.A1.at	-0.4047	0.0003	0.00190784
Ssc.19353.1.S1.at	-0.40437	0.0004	0.00224418
Ssc.30004.1.A1.at	-0.40435	0.0004	0.00224418
Ssc.27137.1.A1.at	-0.40429	0.0004	0.00224418
Ssc.22235.1.A1.at	-0.40409	0.0004	0.00224418
Ssc.23911.1.A1.at	-0.40387	0.0004	0.00224418
Ssc.8312.1.A1.at	-0.40386	0.0004	0.00224418
Ssc.19246.1.S1.at	-0.40357	0.0004	0.00224418
Ssc.5347.1.A1.at	-0.40346	0.0004	0.00224418
Ssc.2476.2.S1.at	-0.40337	0.0004	0.00224418
Ssc.19784.1.A1.at	-0.40312	0.0004	0.00224418
Ssc.24271.1.S1.at	-0.40306	0.0004	0.00224418
Ssc.20733.1.S1.at	-0.403	0.0004	0.00224418
Ssc.29030.1.S1.at	-0.4027	0.0004	0.00224418
Ssc.3959.1.S1.at	-0.40268	0.0004	0.00224418
Ssc.1806.1.S1.at	-0.40253	0.0004	0.00224418
Ssc.21490.2.S1.at	-0.40247	0.0004	0.00224418
Ssc.3829.1.S1.a.at	-0.40247	0.0004	0.00224418
Ssc.25213.1.S1.at	-0.40237	0.0004	0.00224418
Ssc.3998.1.S1.at	-0.40222	0.0004	0.00224418
Ssc.3931.1.S1.at	-0.40211	0.0004	0.00224418
Ssc.2950.1.S1.at	-0.40198	0.0004	0.00224418
Ssc.7094.1.A1.at	-0.40195	0.0004	0.00224418
Ssc.29526.1.A1.at	-0.40194	0.0004	0.00224418
Ssc.12715.1.S1.at	-0.40156	0.0004	0.00224418
Ssc.28384.1.A1.at	-0.40146	0.0004	0.00224418
Ssc.9253.1.A1.at	-0.40112	0.0004	0.00224418
Ssc.26638.1.S1.at	-0.40104	0.0004	0.00224418
Ssc.20956.1.S1.at	-0.40089	0.0004	0.00224418
Ssc.23819.1.S1.at	-0.40085	0.0004	0.00224418
Ssc.15621.1.A1.at	-0.40084	0.0004	0.00224418
Ssc.5353.1.S1.at	-0.4007	0.0004	0.00224418
Ssc.6436.2.S1.at	-0.40069	0.0004	0.00224418
Ssc.9336.1.S1.at	-0.40066	0.0004	0.00224418
Ssc.3115.1.S1.at	-0.40039	0.0004	0.00224418
Ssc.8312.2.S1.at	-0.40035	0.0004	0.00224418
Ssc.1628.1.S1.at	-0.40034	0.0004	0.00224418
Ssc.17635.2.S1.at	-0.40029	0.0004	0.00224418
Ssc.7185.1.A1.at	-0.40024	0.0004	0.00224418
Ssc.2028.1.S1.at	-0.40017	0.0004	0.00224418
Ssc.14332.1.A1.at	-0.40005	0.0004	0.00224418
Ssc.494.1.S1.at	-0.40004	0.0004	0.00224418
Ssc.9262.1.A1.at	-0.39975	0.0004	0.00224418
Ssc.2002.1.S1.at	-0.39943	0.0004	0.00224418
Ssc.11616.1.S1.at	-0.39877	0.0004	0.00224418
Ssc.2812.1.A1.at	-0.39859	0.0004	0.00224418
Ssc.7656.1.A1.at	-0.39858	0.0004	0.00224418
Ssc.12856.1.A1.at	-0.39842	0.0004	0.00224418
Ssc.1108.1.S1.at	-0.39837	0.0004	0.00224418
Ssc.23761.1.A1.at	-0.39805	0.0004	0.00224418
Ssc.22092.2.A1.at	-0.39801	0.0004	0.00224418
Ssc.3433.2.S1.at	-0.39781	0.0004	0.00224418
Ssc.30808.1.S1.at	-0.3976	0.0005	0.00260099
Ssc.17320.1.S1.at	-0.39711	0.0005	0.00260099
Ssc.17758.1.S1.at	-0.39708	0.0005	0.00260099
Ssc.10282.1.S1.at	-0.39684	0.0005	0.00260099
Ssc.18340.1.A1.at	-0.39661	0.0005	0.00260099
Ssc.3477.1.A1.at	-0.39661	0.0005	0.00260099
Ssc.25702.1.S1.at	-0.39645	0.0005	0.00260099
Ssc.22391.1.S1.at	-0.39619	0.0005	0.00260099
Ssc.7581.1.A1.at	-0.39611	0.0005	0.00260099
Ssc.14780.2.A1.at	-0.39602	0.0005	0.00260099
Ssc.24452.1.S1.at	-0.39595	0.0005	0.00260099
Ssc.2484.1.S1.at	-0.39551	0.0005	0.00260099
Ssc.18469.1.S1.at	-0.39542	0.0005	0.00260099
SscAffx.15.1.S1.s.at	-0.39541	0.0005	0.00260099
Ssc.861.1.S1.at	-0.39538	0.0005	0.00260099
Ssc.1855.1.A1.at	-0.39518	0.0005	0.00260099
Ssc.3787.1.S1.at	-0.39497	0.0005	0.00260099
Ssc.21783.1.S1.at	-0.39484	0.0005	0.00260099
Ssc.3477.3.S1.at	-0.39479	0.0005	0.00260099
Ssc.30862.1.S1.at	-0.39478	0.0005	0.00260099
Ssc.29217.1.S1.at	-0.39462	0.0005	0.00260099
Ssc.15531.1.S1.at	-0.39446	0.0005	0.00260099
Ssc.20283.1.S1.at	-0.39429	0.0005	0.00260099
Ssc.7099.1.S1.at	-0.39426	0.0005	0.00260099
Ssc.16352.1.S1.at	-0.39415	0.0005	0.00260099
Ssc.12327.2.S1.a.at	-0.39392	0.0005	0.00260099
Ssc.13732.1.A1.at	-0.39388	0.0005	0.00260099
Ssc.13020.1.A1.at	-0.39377	0.0005	0.00260099
Ssc.23806.1.S1.a.at	-0.39355	0.0005	0.00260099
Ssc.10115.2.S1.at	-0.39333	0.0005	0.00260099
Ssc.23457.1.S1.at	-0.3933	0.0005	0.00260099
Ssc.7034.2.S1.at	-0.39298	0.0005	0.00260099
Ssc.18878.1.A1.at	-0.39266	0.0005	0.00260099
Ssc.10299.1.A1.at	-0.39214	0.0005	0.00260099
Ssc.31045.1.S1.at	-0.3917	0.0006	0.00293278
Ssc.2405.1.A1.at	-0.39166	0.0006	0.00293278
Ssc.15617.1.S1.at	-0.39164	0.0006	0.00293278
Ssc.6891.1.S1.at	-0.39164	0.0006	0.00293278
Ssc.1832.1.S1.at	-0.39121	0.0006	0.00293278
Ssc.5026.2.S1.at	-0.39097	0.0006	0.00293278
Ssc.18586.1.A1.at	-0.39093	0.0006	0.00293278
Ssc.18487.3.S1.at	-0.3905	0.0006	0.00293278
Ssc.24354.1.S1.at	-0.39039	0.0006	0.00293278
Ssc.2205.1.S1.a.at	-0.3902	0.0006	0.00293278
Ssc.11143.1.S1.at	-0.39014	0.0006	0.00293278
Ssc.23847.2.S1.at	-0.38977	0.0006	0.00293278
Ssc.18073.1.A1.at	-0.38973	0.0006	0.00293278
Ssc.18877.1.A1.at	-0.38967	0.0006	0.00293278
Ssc.11828.2.S1.at	-0.38966	0.0006	0.00293278
Ssc.29718.1.A1.at	-0.38912	0.0006	0.00293278
Ssc.31121.1.S1.at	-0.38912	0.0006	0.00293278
Ssc.16677.1.S1.a.at	-0.38898	0.0006	0.00293278
Ssc.15393.1.S1.at	-0.38891	0.0006	0.00293278
Ssc.6872.1.S1.at	-0.3889	0.0006	0.00293278
Ssc.6117.1.S1.at	-0.38872	0.0006	0.00293278
Ssc.30659.1.A1.at	-0.3886	0.0006	0.00293278
Ssc.21753.1.S1.at	-0.38835	0.0006	0.00293278
Ssc.859.1.S1.at	-0.38829	0.0006	0.00293278
Ssc.15021.2.A1.at	-0.38821	0.0006	0.00293278
Ssc.11527.1.S1.at	-0.38799	0.0006	0.00293278
Ssc.15030.1.S1.a.at	-0.38796	0.0006	0.00293278
Ssc.12403.1.A1.at	-0.38779	0.0006	0.00293278
Ssc.1424.1.S1.at	-0.38755	0.0006	0.00293278
Ssc.6439.1.S1.at	-0.38747	0.0006	0.00293278
Ssc.18030.1.A1.at	-0.3869	0.0007	0.00327654
Ssc.11427.1.A1.at	-0.38676	0.0007	0.00327654
Ssc.21308.2.S1.at	-0.3867	0.0007	0.00327654
Ssc.6744.1.S1.at	-0.38663	0.0007	0.00327654
Ssc.25852.1.S1.at	-0.38635	0.0007	0.00327654
Ssc.30818.1.S1.at	-0.38623	0.0007	0.00327654
Ssc.13112.1.S1.at	-0.38615	0.0007	0.00327654
Ssc.8972.1.S1.at	-0.38603	0.0007	0.00327654
Ssc.4137.1.A1.at	-0.38576	0.0007	0.00327654
Ssc.20455.1.S1.at	-0.38558	0.0007	0.00327654
Ssc.2389.1.S1.at	-0.38467	0.0007	0.00327654
Ssc.3627.1.A1.at	-0.3846	0.0007	0.00327654
Ssc.104.1.S1.at	-0.38448	0.0007	0.00327654
Ssc.6324.1.S1.at	-0.38445	0.0007	0.00327654
Ssc.4157.1.A1.at	-0.38441	0.0007	0.00327654
Ssc.17212.1.A1.at	-0.38413	0.0007	0.00327654
Ssc.13830.1.S1.at	-0.38412	0.0007	0.00327654
Ssc.12924.1.A1.at	-0.3841	0.0007	0.00327654
Ssc.7523.1.A1.at	-0.38397	0.0007	0.00327654
Ssc.30657.1.S1.at	-0.3837	0.0007	0.00327654
Ssc.17599.1.S1.at	-0.38368	0.0007	0.00327654
Ssc.3654.1.A1.at	-0.38331	0.0007	0.00327654
Ssc.14368.1.A1.at	-0.3831	0.0008	0.00350172
Ssc.10367.1.A1.at	-0.38299	0.0008	0.00350172
Ssc.25099.1.S1.a.at	-0.38291	0.0008	0.00350172
Ssc.22092.1.S1.at	-0.38283	0.0008	0.00350172
Ssc.8707.1.A1.at	-0.3828	0.0008	0.00350172
Ssc.15634.1.S1.at	-0.38268	0.0008	0.00350172
Ssc.6107.1.S1.at	-0.38256	0.0008	0.00350172
Ssc.1793.1.S1.a.at	-0.38254	0.0008	0.00350172
Ssc.3364.1.A1.at	-0.38254	0.0008	0.00350172
Ssc.5035.1.S1.at	-0.38252	0.0008	0.00350172
Ssc.29105.1.A1.at	-0.38239	0.0008	0.00350172
Ssc.2261.1.S1.at	-0.38228	0.0008	0.00350172
Ssc.9404.2.S1.at	-0.38195	0.0008	0.00350172
Ssc.242.1.S1.a.at	-0.38182	0.0008	0.00350172
Ssc.1287.1.S1.at	-0.38181	0.0008	0.00350172
Ssc.17265.1.S1.at	-0.38179	0.0008	0.00350172
Ssc.17508.2.A1.at	-0.3817	0.0008	0.00350172
Ssc.16974.2.S1.a.at	-0.38159	0.0008	0.00350172
Ssc.20567.1.A1.at	-0.38152	0.0008	0.00350172
Ssc.8166.1.A1.at	-0.3815	0.0008	0.00350172
Ssc.8786.1.A1.at	-0.38149	0.0008	0.00350172
Ssc.886.1.S1.at	-0.38135	0.0008	0.00350172
Ssc.9746.1.S1.a.at	-0.3813	0.0008	0.00350172
Ssc.18444.3.S1.at	-0.38127	0.0008	0.00350172
Ssc.11898.1.A1.at	-0.38115	0.0008	0.00350172
Ssc.21842.2.S1.at	-0.38101	0.0008	0.00350172
Ssc.9995.1.S1.at	-0.38101	0.0008	0.00350172
Ssc.15864.1.S1.at	-0.3809	0.0008	0.00350172
Ssc.26582.1.A1.at	-0.3808	0.0008	0.00350172
Ssc.11101.1.S1.at	-0.38072	0.0008	0.00350172
Ssc.26283.1.S1.at	-0.38062	0.0008	0.00350172
Ssc.6790.1.A1.at	-0.38041	0.0008	0.00350172
Ssc.8784.1.S1.at	-0.38012	0.0008	0.00350172
Ssc.22401.1.S1.at	-0.38005	0.0008	0.00350172
Ssc.10254.2.A1.a.at	-0.37996	0.0008	0.00350172
Ssc.24615.1.S1.at	-0.37971	0.0008	0.00350172
Ssc.16721.1.S1.at	-0.37954	0.0009	0.00378924
Ssc.13791.1.A1.at	-0.37892	0.0009	0.00378924
Ssc.9510.1.S1.at	-0.37887	0.0009	0.00378924
Ssc.30780.3.S1.at	-0.37868	0.0009	0.00378924
Ssc.27251.1.S1.at	-0.37856	0.0009	0.00378924
Ssc.24263.1.S1.at	-0.37845	0.0009	0.00378924
Ssc.2331.1.S1.at	-0.37843	0.0009	0.00378924
Ssc.21842.1.S1.a.at	-0.37833	0.0009	0.00378924
Ssc.14444.2.S1.at	-0.37816	0.0009	0.00378924
Ssc.4903.1.A1.at	-0.37809	0.0009	0.00378924
Ssc.21640.2.S1.a.at	-0.37808	0.0009	0.00378924
Ssc.21117.1.A1.at	-0.37803	0.0009	0.00378924
Ssc.5969.1.S1.at	-0.37797	0.0009	0.00378924
Ssc.6432.1.A1.at	-0.37784	0.0009	0.00378924
Ssc.2061.2.S1.a.at	-0.37766	0.0009	0.00378924
Ssc.27012.1.S1.at	-0.37766	0.0009	0.00378924
Ssc.24532.1.S1.at	-0.37739	0.0009	0.00378924
Ssc.18929.1.S1.s.at	-0.37723	0.0009	0.00378924
Ssc.14.1.S1.at	-0.3771	0.0009	0.00378924
Ssc.27545.1.S1.at	-0.37709	0.0009	0.00378924
Ssc.8311.1.A1.at	-0.37685	0.0009	0.00378924
Ssc.3261.1.S1.at	-0.37653	0.0009	0.00378924
Ssc.5439.2.S1.at	-0.37632	0.001	0.00404213
Ssc.1131.1.S1.at	-0.3763	0.001	0.00404213
Ssc.11795.1.S1.at	-0.37628	0.001	0.00404213
Ssc.1232.2.A1.at	-0.37625	0.001	0.00404213
Ssc.21899.1.S1.at	-0.37613	0.001	0.00404213
Ssc.6764.2.S1.at	-0.37613	0.001	0.00404213
Ssc.29959.1.A1.at	-0.3761	0.001	0.00404213
Ssc.31195.1.S1.at	-0.37601	0.001	0.00404213
Ssc.2041.2.S1.at	-0.37585	0.001	0.00404213
Ssc.24284.1.S1.at	-0.37582	0.001	0.00404213
Ssc.1139.1.A1.at	-0.37579	0.001	0.00404213
Ssc.5607.2.S1.at	-0.37579	0.001	0.00404213
Ssc.2744.1.S1.at	-0.3756	0.001	0.00404213
Ssc.13564.1.S1.at	-0.37548	0.001	0.00404213
Ssc.24230.2.S1.a.at	-0.3754	0.001	0.00404213
Ssc.11743.1.S1.at	-0.37519	0.001	0.00404213
Ssc.22127.1.S1.at	-0.37498	0.001	0.00404213
Ssc.28344.1.S1.at	-0.37478	0.001	0.00404213
Ssc.16315.1.S2.at	-0.37461	0.001	0.00404213
Ssc.21431.1.S1.at	-0.37407	0.001	0.00404213
Ssc.7308.1.A1.at	-0.37395	0.001	0.00404213
Ssc.6441.1.A1.at	-0.37356	0.001	0.00404213
Ssc.27231.1.S1.at	-0.37347	0.001	0.00404213
Ssc.9404.1.S1.at	-0.37342	0.001	0.00404213
Ssc.7825.1.A1.at	0.37353	0.001	0.0035655
Ssc.19103.1.A1.at	0.3736	0.001	0.0035655
Ssc.30694.1.A1.at	0.3736	0.001	0.0035655
Ssc.10748.1.A1.at	0.37379	0.001	0.0035655
Ssc.19251.2.A1.at	0.37391	0.001	0.0035655
Ssc.1798.1.S1.at	0.37402	0.001	0.0035655
Ssc.21950.1.S1.at	0.37416	0.001	0.0035655
Ssc.5832.1.S1.at	0.37443	0.001	0.0035655
Ssc.4050.1.S1.at	0.3746	0.001	0.0035655
Ssc.1449.1.S1.at	0.37462	0.001	0.0035655
Ssc.6548.1.A1.at	0.37462	0.001	0.0035655
Ssc.11239.1.A1.at	0.37471	0.001	0.0035655
Ssc.29181.1.A1.s.at	0.37492	0.001	0.0035655
Ssc.4060.1.S1.at	0.37497	0.001	0.0035655
Ssc.7167.1.A1.at	0.37503	0.001	0.0035655
Ssc.4213.1.S1.at	0.37541	0.001	0.0035655
Ssc.20730.1.S1.at	0.37551	0.001	0.0035655
Ssc.3657.1.A1.at	0.37554	0.001	0.0035655
Ssc.7079.1.A1.at	0.37557	0.001	0.0035655
Ssc.28083.1.A1.at	0.37591	0.001	0.0035655
Ssc.25399.1.S1.at	0.37603	0.001	0.0035655
Ssc.6510.1.A1.at	0.37626	0.001	0.0035655
Ssc.12022.1.S1.at	0.37638	0.0009	0.00331657
Ssc.11787.2.A1.at	0.37645	0.0009	0.00331657
Ssc.6368.1.A1.at	0.37648	0.0009	0.00331657
Ssc.10623.1.A1.at	0.3765	0.0009	0.00331657
Ssc.11828.1.A1.at	0.37666	0.0009	0.00331657
Ssc.24344.1.S1.a.at	0.37675	0.0009	0.00331657
Ssc.25615.1.A1.at	0.37687	0.0009	0.00331657
Ssc.12211.1.A1.at	0.37694	0.0009	0.00331657
Ssc.11489.1.A1.at	0.37705	0.0009	0.00331657
Ssc.7781.1.A1.at	0.3771	0.0009	0.00331657
Ssc.12073.2.A1.at	0.37717	0.0009	0.00331657
Ssc.13850.2.S1.at	0.37718	0.0009	0.00331657
Ssc.20206.1.S1.at	0.37722	0.0009	0.00331657
Ssc.7883.1.A1.at	0.37726	0.0009	0.00331657
Ssc.1905.1.A1.at	0.37733	0.0009	0.00331657
Ssc.15515.1.A1.at	0.37749	0.0009	0.00331657
Ssc.11610.1.A1.at	0.37752	0.0009	0.00331657
Ssc.4984.1.S1.at	0.37767	0.0009	0.00331657
Ssc.26221.1.S1.at	0.37769	0.0009	0.00331657
Ssc.8950.1.A1.at	0.37787	0.0009	0.00331657
Ssc.29048.1.S1.a.at	0.37793	0.0009	0.00331657
Ssc.19516.1.A1.at	0.37838	0.0009	0.00331657
Ssc.22615.1.A1.at	0.37839	0.0009	0.00331657
Ssc.6988.1.A1.at	0.37857	0.0009	0.00331657
Ssc.4203.1.S1.at	0.37864	0.0009	0.00331657
Ssc.29216.1.A1.at	0.37868	0.0009	0.00331657
Ssc.9402.1.A1.at	0.37938	0.0009	0.00331657
Ssc.2505.1.A1.at	0.37967	0.0008	0.00307461
Ssc.18453.1.S1.at	0.37986	0.0008	0.00307461
Ssc.9958.1.A1.at	0.37997	0.0008	0.00307461
Ssc.21938.1.S1.at	0.38009	0.0008	0.00307461
Ssc.15604.1.S1.at	0.38013	0.0008	0.00307461
Ssc.10628.1.A1.at	0.38028	0.0008	0.00307461
Ssc.16589.1.S1.at	0.38036	0.0008	0.00307461
Ssc.22662.1.S1.at	0.38071	0.0008	0.00307461
Ssc.26240.1.S1.at	0.38073	0.0008	0.00307461
Ssc.8718.1.A1.at	0.38085	0.0008	0.00307461
Ssc.7260.1.S1.at	0.38088	0.0008	0.00307461
Ssc.20347.1.S1.at	0.3809	0.0008	0.00307461
Ssc.1093.2.A1.at	0.3811	0.0008	0.00307461
Ssc.7562.1.A1.at	0.38111	0.0008	0.00307461
Ssc.24643.1.A1.at	0.38114	0.0008	0.00307461
Ssc.17959.1.A1.at	0.38122	0.0008	0.00307461
Ssc.11367.1.S1.at	0.38149	0.0008	0.00307461
Ssc.9122.1.S1.at	0.3815	0.0008	0.00307461
Ssc.30611.1.A1.at	0.38152	0.0008	0.00307461
Ssc.12777.2.A1.at	0.38155	0.0008	0.00307461
Ssc.7850.2.A1.at	0.38165	0.0008	0.00307461
Ssc.19543.1.S1.at	0.38174	0.0008	0.00307461
Ssc.15456.1.S1.at	0.38183	0.0008	0.00307461
Ssc.5685.1.S1.at	0.38219	0.0008	0.00307461
Ssc.1618.1.A1.at	0.38228	0.0008	0.00307461
Ssc.9264.1.A1.at	0.38233	0.0008	0.00307461
Ssc.27786.1.S1.at	0.38235	0.0008	0.00307461
Ssc.9269.1.S1.at	0.38246	0.0008	0.00307461
Ssc.946.1.S1.at	0.38271	0.0008	0.00307461
Ssc.31206.1.S1.at	0.3828	0.0008	0.00307461
Ssc.8482.1.A1.at	0.38298	0.0008	0.00307461
Ssc.11093.1.S1.at	0.38303	0.0008	0.00307461
Ssc.27285.1.A1.at	0.38313	0.0008	0.00307461
Ssc.10272.1.A1.at	0.38328	0.0007	0.00283924
Ssc.28337.1.A1.at	0.3834	0.0007	0.00283924
Ssc.14272.1.A1.at	0.38366	0.0007	0.00283924
Ssc.27636.1.S1.at	0.38371	0.0007	0.00283924
Ssc.24006.1.S1.at	0.38425	0.0007	0.00283924
Ssc.6952.1.A1.at	0.38428	0.0007	0.00283924
Ssc.11300.1.S1.at	0.38471	0.0007	0.00283924
Ssc.369.2.A1.at	0.38518	0.0007	0.00283924
Ssc.17230.1.A1.at	0.38526	0.0007	0.00283924
Ssc.7176.1.A1.at	0.38551	0.0007	0.00283924
Ssc.17091.2.A1.s.at	0.38558	0.0007	0.00283924
Ssc.10437.1.A1.at	0.38567	0.0007	0.00283924
Ssc.27465.1.S1.at	0.38575	0.0007	0.00283924
Ssc.7243.1.A1.at	0.38576	0.0007	0.00283924
Ssc.4345.1.S2.at	0.38581	0.0007	0.00283924
Ssc.25255.1.S1.at	0.38588	0.0007	0.00283924
Ssc.27591.1.S1.at	0.38609	0.0007	0.00283924
Ssc.8606.1.A1.at	0.38609	0.0007	0.00283924
Ssc.19937.1.S1.at	0.38615	0.0007	0.00283924
Ssc.5382.1.A1.a.at	0.38615	0.0007	0.00283924
Ssc.9950.1.A1.at	0.38621	0.0007	0.00283924
Ssc.6511.1.A1.at	0.38624	0.0007	0.00283924
Ssc.20190.3.S1.at	0.38631	0.0007	0.00283924
Ssc.5005.1.S1.at	0.38703	0.0007	0.00283924
Ssc.4177.2.S1.at	0.38742	0.0006	0.00253574
Ssc.5535.1.S1.at	0.38743	0.0006	0.00253574
Ssc.7946.1.S1.at	0.38765	0.0006	0.00253574
Ssc.19883.1.S1.at	0.38791	0.0006	0.00253574
Ssc.13248.1.A1.at	0.38797	0.0006	0.00253574
Ssc.2858.1.S1.at	0.38803	0.0006	0.00253574
Ssc.7713.1.A1.at	0.38812	0.0006	0.00253574
Ssc.4789.1.A1.at	0.38824	0.0006	0.00253574
Ssc.14532.1.S1.at	0.38827	0.0006	0.00253574
Ssc.24035.2.A1.at	0.3883	0.0006	0.00253574
Ssc.31139.1.A1.at	0.3883	0.0006	0.00253574
Ssc.8589.1.S1.at	0.38839	0.0006	0.00253574
Ssc.19134.2.S1.at	0.38842	0.0006	0.00253574
Ssc.10672.1.A1.at	0.38853	0.0006	0.00253574
Ssc.12021.1.S1.at	0.38856	0.0006	0.00253574
Ssc.19177.1.S1.at	0.38858	0.0006	0.00253574
Ssc.13224.1.A1.at	0.38861	0.0006	0.00253574
Ssc.11310.2.A1.at	0.38889	0.0006	0.00253574
Ssc.24867.1.S1.at	0.38896	0.0006	0.00253574
Ssc.29965.1.A1.at	0.38904	0.0006	0.00253574
Ssc.17453.1.S1.at	0.38905	0.0006	0.00253574
Ssc.10799.1.A1.at	0.38924	0.0006	0.00253574
Ssc.20518.1.A1.at	0.38928	0.0006	0.00253574
Ssc.6595.1.A1.at	0.38939	0.0006	0.00253574
Ssc.136.1.S1.at	0.38945	0.0006	0.00253574
Ssc.24468.1.A1.at	0.38954	0.0006	0.00253574
Ssc.8807.1.A1.at	0.38964	0.0006	0.00253574
Ssc.9453.1.A1.at	0.38964	0.0006	0.00253574
Ssc.9271.1.A1.at	0.38969	0.0006	0.00253574
Ssc.4966.1.A1.at	0.38971	0.0006	0.00253574
Ssc.11684.1.A1.at	0.38988	0.0006	0.00253574
Ssc.12613.1.A1.at	0.38992	0.0006	0.00253574
Ssc.5646.1.S1.at	0.39	0.0006	0.00253574
Ssc.30525.1.A1.at	0.39006	0.0006	0.00253574
Ssc.28688.1.S1.at	0.39011	0.0006	0.00253574
Ssc.12537.1.A1.at	0.39014	0.0006	0.00253574
Ssc.24272.1.S1.at	0.39022	0.0006	0.00253574
Ssc.25532.1.A1.at	0.39039	0.0006	0.00253574
Ssc.8277.1.A1.at	0.39039	0.0006	0.00253574
Ssc.27531.1.A1.at	0.39082	0.0006	0.00253574
Ssc.19524.1.S1.at	0.39111	0.0006	0.00253574
Ssc.10650.1.A1.at	0.39124	0.0006	0.00253574
Ssc.25420.1.S1.at	0.39133	0.0006	0.00253574
Ssc.10929.1.A1.at	0.39144	0.0006	0.00253574
Ssc.23263.1.A1.at	0.39153	0.0006	0.00253574
Ssc.8395.1.A1.at	0.39168	0.0006	0.00253574
Ssc.16987.1.A1.at	0.39191	0.0006	0.00253574
Ssc.30844.1.A1.at	0.39198	0.0006	0.00253574
Ssc.5549.2.S1.at	0.3922	0.0005	0.00230669
SscAffx.31.1.S1.at	0.39221	0.0005	0.00230669
Ssc.10292.1.S1.at	0.39245	0.0005	0.00230669
Ssc.30220.1.A1.at	0.39263	0.0005	0.00230669
Ssc.13405.1.A1.at	0.39279	0.0005	0.00230669
Ssc.11991.1.A1.at	0.39282	0.0005	0.00230669
Ssc.18900.1.A1.at	0.39284	0.0005	0.00230669
Ssc.24270.1.S1.at	0.39288	0.0005	0.00230669
Ssc.806.1.A1.at	0.39302	0.0005	0.00230669
Ssc.24108.1.A1.at	0.39329	0.0005	0.00230669
Ssc.27075.1.A1.at	0.39335	0.0005	0.00230669
Ssc.3820.2.S1.a.at	0.39338	0.0005	0.00230669
Ssc.19008.1.A1.at	0.39342	0.0005	0.00230669
Ssc.27267.1.A1.at	0.39343	0.0005	0.00230669
Ssc.6435.1.S1.at	0.39365	0.0005	0.00230669
Ssc.4543.1.S1.at	0.39401	0.0005	0.00230669
Ssc.26882.1.A1.at	0.39435	0.0005	0.00230669
Ssc.7845.1.A1.at	0.39446	0.0005	0.00230669
Ssc.29728.1.A1.at	0.39455	0.0005	0.00230669
Ssc.10838.1.A1.at	0.39493	0.0005	0.00230669
Ssc.20578.1.S1.at	0.39494	0.0005	0.00230669
Ssc.12191.3.A1.at	0.39537	0.0005	0.00230669
Ssc.8.1.S1.at	0.39544	0.0005	0.00230669
Ssc.5805.1.A1.at	0.39569	0.0005	0.00230669
Ssc.4122.1.A1.at	0.39573	0.0005	0.00230669
Ssc.10723.1.A1.at	0.39579	0.0005	0.00230669
Ssc.26359.1.S1.a.at	0.39585	0.0005	0.00230669
Ssc.21937.2.A1.at	0.39591	0.0005	0.00230669
Ssc.23145.1.A1.at	0.39611	0.0005	0.00230669
Ssc.10996.1.A1.at	0.39628	0.0005	0.00230669
Ssc.11369.2.A1.at	0.39668	0.0005	0.00230669
Ssc.8843.1.A1.at	0.39683	0.0005	0.00230669
Ssc.7804.1.A1.at	0.39685	0.0005	0.00230669
Ssc.23991.1.S1.at	0.3971	0.0005	0.00230669
Ssc.8436.1.S1.at	0.39715	0.0005	0.00230669
Ssc.25901.1.S1.at	0.39743	0.0005	0.00230669
Ssc.3139.1.A1.at	0.39744	0.0005	0.00230669
Ssc.26650.1.A1.at	0.39749	0.0005	0.00230669
Ssc.9544.1.S1.at	0.39819	0.0004	0.00198964
Ssc.30270.1.A1.at	0.39826	0.0004	0.00198964
Ssc.29628.1.A1.at	0.39828	0.0004	0.00198964
Ssc.7837.1.S1.at	0.39833	0.0004	0.00198964
Ssc.1099.1.S1.at	0.39834	0.0004	0.00198964
Ssc.14271.1.A1.at	0.39844	0.0004	0.00198964
Ssc.3321.1.A1.at	0.39868	0.0004	0.00198964
Ssc.5166.1.A1.at	0.39873	0.0004	0.00198964
Ssc.12448.1.S1.at	0.39877	0.0004	0.00198964
Ssc.28019.1.A1.at	0.39891	0.0004	0.00198964
Ssc.20986.1.S1.at	0.39898	0.0004	0.00198964
Ssc.11689.1.A1.at	0.39926	0.0004	0.00198964
Ssc.8492.1.A1.at	0.39954	0.0004	0.00198964
Ssc.7771.1.A1.at	0.3997	0.0004	0.00198964
Ssc.27946.1.S1.at	0.39985	0.0004	0.00198964
Ssc.30090.1.A1.at	0.3999	0.0004	0.00198964
Ssc.8596.1.A1.at	0.39996	0.0004	0.00198964
Ssc.7156.1.A1.at	0.40011	0.0004	0.00198964
Ssc.4787.1.A1.at	0.4002	0.0004	0.00198964
Ssc.5533.1.S1.at	0.40037	0.0004	0.00198964
Ssc.21334.1.S1.at	0.40051	0.0004	0.00198964
Ssc.27959.1.S1.s.at	0.40051	0.0004	0.00198964
Ssc.26291.1.S1.at	0.40052	0.0004	0.00198964
Ssc.12952.2.A1.at	0.40054	0.0004	0.00198964
Ssc.19459.1.A1.at	0.4007	0.0004	0.00198964
Ssc.8007.1.A1.at	0.40071	0.0004	0.00198964
Ssc.30284.1.A1.at	0.40081	0.0004	0.00198964
Ssc.11657.1.A1.at	0.4011	0.0004	0.00198964
Ssc.7750.1.S1.at	0.40127	0.0004	0.00198964
Ssc.11992.1.A1.at	0.40164	0.0004	0.00198964
Ssc.9543.2.S1.at	0.40182	0.0004	0.00198964
Ssc.3284.1.S1.at	0.40206	0.0004	0.00198964
Ssc.21294.1.S1.at	0.40233	0.0004	0.00198964
Ssc.9975.1.A1.at	0.40242	0.0004	0.00198964
Ssc.11405.1.A1.at	0.40259	0.0004	0.00198964
Ssc.21291.1.A1.at	0.40288	0.0004	0.00198964
Ssc.24024.1.S1.at	0.40292	0.0004	0.00198964
Ssc.8831.1.S1.at	0.40321	0.0004	0.00198964
Ssc.11660.3.A1.at	0.40332	0.0004	0.00198964
Ssc.76.1.S1.a.at	0.40334	0.0004	0.00198964
Ssc.9176.1.A1.at	0.40357	0.0004	0.00198964
Ssc.2749.1.S1.at	0.40372	0.0004	0.00198964
Ssc.878.1.S1.at	0.40372	0.0004	0.00198964
Ssc.13396.1.A1.at	0.40377	0.0004	0.00198964
Ssc.5069.1.S1.at	0.40393	0.0004	0.00198964
Ssc.5337.1.S1.at	0.40401	0.0004	0.00198964
Ssc.7669.1.A1.at	0.40412	0.0004	0.00198964
Ssc.26479.1.A1.at	0.40427	0.0004	0.00198964
Ssc.26296.1.S1.at	0.40433	0.0004	0.00198964
Ssc.25398.1.S1.at	0.40444	0.0004	0.00198964
Ssc.10549.1.A1.at	0.40455	0.0004	0.00198964
Ssc.7999.1.A1.at	0.40462	0.0003	0.00166718
Ssc.12670.1.A1.s.at	0.40533	0.0003	0.00166718
Ssc.12596.1.A1.at	0.40539	0.0003	0.00166718
Ssc.8258.1.A1.at	0.40546	0.0003	0.00166718
Ssc.1660.1.A1.at	0.40568	0.0003	0.00166718
Ssc.3016.1.S1.at	0.40583	0.0003	0.00166718
Ssc.14189.1.A1.at	0.40613	0.0003	0.00166718
Ssc.18170.1.S1.at	0.40614	0.0003	0.00166718
Ssc.2518.1.S1.at	0.40622	0.0003	0.00166718
Ssc.25053.2.A1.at	0.40661	0.0003	0.00166718
Ssc.3086.1.S1.at	0.40672	0.0003	0.00166718
Ssc.26938.2.A1.at	0.40688	0.0003	0.00166718
Ssc.15678.1.A1.s.at	0.4069	0.0003	0.00166718
Ssc.950.1.S1.at	0.40691	0.0003	0.00166718
Ssc.9096.2.A1.at	0.40706	0.0003	0.00166718
Ssc.5478.1.S1.at	0.4071	0.0003	0.00166718
Ssc.21555.2.A1.at	0.40713	0.0003	0.00166718
Ssc.26253.1.S1.at	0.4073	0.0003	0.00166718
Ssc.19541.1.A1.at	0.40735	0.0003	0.00166718
Ssc.8066.1.A1.at	0.40746	0.0003	0.00166718
Ssc.1079.2.S1.at	0.40771	0.0003	0.00166718
Ssc.10966.1.A1.at	0.40793	0.0003	0.00166718
Ssc.12029.1.S1.at	0.40798	0.0003	0.00166718
Ssc.5491.1.S1.at	0.40811	0.0003	0.00166718
Ssc.3025.1.A1.at	0.4084	0.0003	0.00166718
Ssc.7061.1.A1.at	0.40861	0.0003	0.00166718
Ssc.14434.1.A1.at	0.40871	0.0003	0.00166718
Ssc.16978.1.A1.at	0.40872	0.0003	0.00166718
Ssc.19203.1.A1.at	0.40894	0.0003	0.00166718
Ssc.18510.1.S1.at	0.40902	0.0003	0.00166718
Ssc.220.1.A1.at	0.40914	0.0003	0.00166718
Ssc.22051.2.S1.at	0.40936	0.0003	0.00166718
Ssc.8974.1.S1.at	0.40945	0.0003	0.00166718
Ssc.13523.1.A1.at	0.40965	0.0003	0.00166718
Ssc.23360.1.A1.at	0.40972	0.0003	0.00166718
Ssc.30625.1.S1.at	0.40972	0.0003	0.00166718
Ssc.13533.1.A1.at	0.4102	0.0003	0.00166718
Ssc.19152.1.S1.at	0.41022	0.0003	0.00166718
Ssc.10722.1.A1.at	0.41025	0.0003	0.00166718
Ssc.24816.1.A1.at	0.41046	0.0003	0.00166718
Ssc.27648.1.A1.at	0.41057	0.0003	0.00166718
Ssc.13913.1.S1.at	0.41072	0.0003	0.00166718
Ssc.6958.1.A1.at	0.4108	0.0003	0.00166718
Ssc.16537.1.S1.at	0.41091	0.0003	0.00166718
Ssc.14162.1.A1.at	0.41115	0.0003	0.00166718
Ssc.12423.1.A1.at	0.41163	0.0003	0.00166718
Ssc.29002.1.A1.at	0.41166	0.0003	0.00166718
Ssc.11635.1.A1.at	0.41178	0.0003	0.00166718
Ssc.6157.1.A1.at	0.41181	0.0003	0.00166718
Ssc.23658.1.S1.at	0.41187	0.0003	0.00166718
Ssc.11123.1.A1.at	0.41194	0.0003	0.00166718
Ssc.8497.1.A1.at	0.41198	0.0003	0.00166718
Ssc.6871.1.S1.at	0.41259	0.0003	0.00166718
Ssc.66.1.S2.at	0.41263	0.0003	0.00166718
Ssc.19285.1.A1.at	0.41314	0.0003	0.00166718
Ssc.5008.1.A1.at	0.41345	0.0003	0.00166718
Ssc.24909.1.S1.at	0.41349	0.0003	0.00166718
Ssc.4361.2.S1.a.at	0.41371	0.0002	0.00127905
Ssc.19607.1.S1.at	0.41372	0.0002	0.00127905
Ssc.23292.1.A1.at	0.41414	0.0002	0.00127905
Ssc.1921.2.A1.at	0.41426	0.0002	0.00127905
Ssc.1257.1.S1.a.at	0.41494	0.0002	0.00127905
Ssc.11258.1.A1.at	0.41503	0.0002	0.00127905
Ssc.23853.1.A1.at	0.41508	0.0002	0.00127905
Ssc.1062.1.S1.at	0.41521	0.0002	0.00127905
Ssc.19485.1.S1.a.at	0.41541	0.0002	0.00127905
Ssc.13452.1.A1.at	0.41558	0.0002	0.00127905
Ssc.29086.2.S1.a.at	0.4158	0.0002	0.00127905
Ssc.30931.1.A1.at	0.41583	0.0002	0.00127905
Ssc.25312.1.S1.at	0.41584	0.0002	0.00127905
Ssc.22088.2.A1.at	0.41588	0.0002	0.00127905
Ssc.23415.1.A1.at	0.41592	0.0002	0.00127905
Ssc.8893.1.A1.at	0.416	0.0002	0.00127905
Ssc.17512.1.S1.at	0.41627	0.0002	0.00127905
Ssc.5856.1.A1.at	0.41643	0.0002	0.00127905
Ssc.11852.1.A1.at	0.41644	0.0002	0.00127905
Ssc.3355.1.S1.at	0.41654	0.0002	0.00127905
Ssc.31171.1.S1.at	0.417	0.0002	0.00127905
Ssc.15568.1.A1.at	0.41716	0.0002	0.00127905
Ssc.5901.1.A1.at	0.41727	0.0002	0.00127905
Ssc.19508.1.S1.at	0.41751	0.0002	0.00127905
Ssc.28930.1.S1.at	0.4176	0.0002	0.00127905
Ssc.4622.2.S1.at	0.41763	0.0002	0.00127905
Ssc.7021.1.A1.at	0.41767	0.0002	0.00127905
Ssc.15635.1.S1.a.at	0.4183	0.0002	0.00127905
Ssc.29738.1.A1.at	0.41837	0.0002	0.00127905
Ssc.1416.1.S1.at	0.41845	0.0002	0.00127905
Ssc.27854.1.S1.at	0.41856	0.0002	0.00127905
Ssc.7200.1.A1.at	0.41886	0.0002	0.00127905
Ssc.25441.2.S1.a.at	0.41892	0.0002	0.00127905
Ssc.29853.1.A1.at	0.41899	0.0002	0.00127905
Ssc.30147.1.A1.at	0.41907	0.0002	0.00127905
Ssc.13101.1.A1.at	0.41916	0.0002	0.00127905
Ssc.11729.1.A1.at	0.41928	0.0002	0.00127905
Ssc.24219.1.S1.at	0.41984	0.0002	0.00127905
Ssc.20770.1.S1.at	0.4205	0.0002	0.00127905
Ssc.14193.1.S1.at	0.42066	0.0002	0.00127905
Ssc.10910.1.A1.at	0.42067	0.0002	0.00127905
Ssc.838.1.S1.at	0.42076	0.0002	0.00127905
Ssc.10753.1.A1.at	0.42097	0.0002	0.00127905
Ssc.27952.1.A1.at	0.42123	0.0002	0.00127905
Ssc.27160.1.S1.at	0.42135	0.0002	0.00127905
Ssc.29962.1.A1.at	0.42153	0.0002	0.00127905
Ssc.25162.1.S1.at	0.42154	0.0002	0.00127905
Ssc.13250.1.A1.at	0.42192	0.0002	0.00127905
Ssc.3157.2.S1.at	0.42202	0.0002	0.00127905
Ssc.23003.1.S1.a.at	0.42212	0.0002	0.00127905
Ssc.1554.2.S1.at	0.42222	0.0002	0.00127905
Ssc.14079.1.A1.at	0.42245	0.0002	0.00127905
Ssc.17937.1.A1.at	0.42255	0.0002	0.00127905
Ssc.13492.1.A1.at	0.4226	0.0002	0.00127905
Ssc.31106.1.A1.at	0.42261	0.0002	0.00127905
Ssc.10678.1.A1.at	0.42289	0.0002	0.00127905
Ssc.1588.1.S1.at	0.42324	0.0002	0.00127905
Ssc.22553.2.A1.at	0.42328	0.0002	0.00127905
Ssc.26788.1.S1.at	0.42351	0.0002	0.00127905
Ssc.7658.1.A1.at	0.42376	0.0002	0.00127905
Ssc.25960.1.S1.at	0.42381	0.0002	0.00127905
Ssc.7682.1.A1.at	0.42387	0.0002	0.00127905
Ssc.24852.1.A1.at	0.42392	0.0002	0.00127905
Ssc.23964.2.A1.at	0.42395	0.0002	0.00127905
Ssc.27384.1.S1.at	0.42408	0.0002	0.00127905
Ssc.19290.1.S1.at	0.42436	0.0002	0.00127905
Ssc.8574.1.A1.at	0.42514	0.0002	0.00127905
Ssc.19603.1.S1.at	0.42519	0.0002	0.00127905
Ssc.27891.1.S1.at	0.42519	0.0002	0.00127905
Ssc.22058.2.S1.at	0.42525	0.0002	0.00127905
Ssc.27633.1.S1.at	0.42533	0.0002	0.00127905
Ssc.19427.1.S1.at	0.42539	0.0002	0.00127905
Ssc.13432.1.A1.at	0.42583	0.0002	0.00127905
Ssc.27464.1.A1.at	0.42614	0.0002	0.00127905
Ssc.13701.2.A1.at	0.42619	0.0002	0.00127905
Ssc.19629.1.A1.at	0.42633	0.0002	0.00127905
Ssc.5159.3.A1.a.at	0.42644	0.0002	0.00127905
Ssc.6004.1.A1.at	0.42658	0.0002	0.00127905
Ssc.6192.1.A1.at	0.42671	0.0001	0.000805803
Ssc.10701.1.A1.at	0.42692	0.0001	0.000805803
Ssc.23921.1.S1.at	0.427	0.0001	0.000805803
Ssc.9411.1.A1.at	0.42724	0.0001	0.000805803
Ssc.29483.1.A1.at	0.42742	0.0001	0.000805803
Ssc.25221.1.A1.at	0.42772	0.0001	0.000805803
Ssc.10796.1.A1.at	0.42796	0.0001	0.000805803
Ssc.6205.1.S1.at	0.42796	0.0001	0.000805803
Ssc.23743.1.S1.at	0.42801	0.0001	0.000805803
Ssc.27685.1.S1.at	0.42808	0.0001	0.000805803
Ssc.29305.1.A1.at	0.42811	0.0001	0.000805803
Ssc.29331.1.A1.at	0.4287	0.0001	0.000805803
Ssc.11620.3.S1.a.at	0.42881	0.0001	0.000805803
Ssc.5588.1.A1.at	0.42911	0.0001	0.000805803
Ssc.30759.1.A1.at	0.42913	0.0001	0.000805803
Ssc.11113.2.A1.at	0.42975	0.0001	0.000805803
Ssc.12955.1.A1.at	0.42986	0.0001	0.000805803
Ssc.11736.1.A1.at	0.43009	0.0001	0.000805803
Ssc.22398.1.A1.at	0.4301	0.0001	0.000805803
Ssc.9931.1.S1.at	0.43017	0.0001	0.000805803
Ssc.3665.1.S1.at	0.43018	0.0001	0.000805803
Ssc.12437.1.A1.at	0.43037	0.0001	0.000805803
Ssc.21848.1.S1.at	0.43137	0.0001	0.000805803
Ssc.11152.1.S1.at	0.43143	0.0001	0.000805803
Ssc.28348.1.A1.at	0.43157	0.0001	0.000805803
Ssc.10710.1.A1.at	0.43163	0.0001	0.000805803
Ssc.1162.1.S1.at	0.4323	0.0001	0.000805803
Ssc.27248.1.S1.at	0.4324	0.0001	0.000805803
Ssc.17295.2.S1.at	0.43243	0.0001	0.000805803
Ssc.29183.1.A1.at	0.4326	0.0001	0.000805803
Ssc.12752.1.A1.at	0.43276	0.0001	0.000805803
Ssc.9715.1.A1.at	0.43293	0.0001	0.000805803
Ssc.1816.1.A1.at	0.43397	0.0001	0.000805803
Ssc.7789.3.A1.at	0.43453	0.0001	0.000805803
Ssc.18417.1.A1.at	0.43472	0.0001	0.000805803
Ssc.6410.1.S1.at	0.43496	0.0001	0.000805803
Ssc.24571.1.S1.at	0.43498	0.0001	0.000805803
Ssc.1730.1.A1.at	0.43501	0.0001	0.000805803
Ssc.28077.1.A1.at	0.43502	0.0001	0.000805803
Ssc.27325.1.S1.at	0.43546	0.0001	0.000805803
Ssc.3942.1.S1.at	0.43569	0.0001	0.000805803
Ssc.13654.1.A1.at	0.43573	0.0001	0.000805803
Ssc.4367.1.S1.at	0.43577	0.0001	0.000805803
Ssc.829.1.A1.at	0.43594	0.0001	0.000805803
Ssc.30028.1.A1.at	0.43702	<.0001	9.443e-05
Ssc.15480.1.S1.at	0.43704	<.0001	9.443e-05
Ssc.4122.1.S1.at	0.43719	<.0001	9.443e-05
Ssc.17159.1.S1.at	0.43725	<.0001	9.443e-05
Ssc.18247.1.A1.at	0.43758	<.0001	9.443e-05
Ssc.5675.1.S1.at	0.43867	<.0001	9.443e-05
Ssc.10503.1.A1.at	0.43881	<.0001	9.443e-05
Ssc.7543.1.A1.at	0.43886	<.0001	9.443e-05
Ssc.7471.1.A1.at	0.43901	<.0001	9.443e-05
Ssc.18083.1.A1.at	0.43969	<.0001	9.443e-05
Ssc.28006.1.A1.at	0.43972	<.0001	9.443e-05
Ssc.5147.1.S1.at	0.43978	<.0001	9.443e-05
Ssc.18231.1.S1.at	0.43983	<.0001	9.443e-05
Ssc.6459.1.A1.at	0.44001	<.0001	9.443e-05
Ssc.23367.1.A1.at	0.44021	<.0001	9.443e-05
Ssc.3232.1.S1.at	0.44089	<.0001	9.443e-05
Ssc.24859.1.A1.at	0.44168	<.0001	9.443e-05
Ssc.1515.1.S1.at	0.44201	<.0001	9.443e-05
Ssc.27298.1.A1.at	0.44232	<.0001	9.443e-05
Ssc.10022.1.A1.at	0.4424	<.0001	9.443e-05
Ssc.30877.1.S1.at	0.443	<.0001	9.443e-05
Ssc.19203.2.S1.at	0.44311	<.0001	9.443e-05
Ssc.17712.1.S1.at	0.4432	<.0001	9.443e-05
Ssc.6920.1.S1.at	0.44364	<.0001	9.443e-05
Ssc.10878.1.A1.at	0.44391	<.0001	9.443e-05
Ssc.11467.1.A1.at	0.44404	<.0001	9.443e-05
Ssc.7738.1.A1.at	0.4441	<.0001	9.443e-05
Ssc.6851.1.A1.at	0.44438	<.0001	9.443e-05
Ssc.2451.1.A1.at	0.4445	<.0001	9.443e-05
Ssc.30752.3.S1.at	0.44451	<.0001	9.443e-05
Ssc.24502.1.A1.at	0.44456	<.0001	9.443e-05
Ssc.31166.1.S1.at	0.4447	<.0001	9.443e-05
Ssc.6204.2.S1.at	0.44472	<.0001	9.443e-05
Ssc.26492.1.A1.at	0.44476	<.0001	9.443e-05
Ssc.30240.1.A1.at	0.44488	<.0001	9.443e-05
Ssc.3311.1.S1.at	0.44507	<.0001	9.443e-05
Ssc.28160.1.A1.at	0.44517	<.0001	9.443e-05
Ssc.11251.1.A1.at	0.4453	<.0001	9.443e-05
Ssc.26028.1.S1.at	0.44574	<.0001	9.443e-05
Ssc.1079.1.A1.at	0.44595	<.0001	9.443e-05
Ssc.25651.1.S1.at	0.44601	<.0001	9.443e-05
Ssc.7487.1.S1.at	0.44634	<.0001	9.443e-05
Ssc.19218.2.S1.a.at	0.447	<.0001	9.443e-05
Ssc.9504.1.A1.at	0.44761	<.0001	9.443e-05
Ssc.27462.1.A1.at	0.44781	<.0001	9.443e-05
Ssc.29020.1.A1.at	0.44792	<.0001	9.443e-05
Ssc.10938.1.S1.at	0.44807	<.0001	9.443e-05
Ssc.5007.1.A1.at	0.44844	<.0001	9.443e-05
Ssc.12600.1.A1.at	0.44917	<.0001	9.443e-05
Ssc.25877.1.S1.at	0.4492	<.0001	9.443e-05
Ssc.13050.1.A1.at	0.44929	<.0001	9.443e-05
Ssc.11206.1.A1.at	0.44971	<.0001	9.443e-05
Ssc.31178.1.S1.at	0.45044	<.0001	9.443e-05
Ssc.1076.1.A1.at	0.45054	<.0001	9.443e-05
Ssc.19318.1.S1.at	0.451	<.0001	9.443e-05
Ssc.2008.1.A1.a.at	0.4514	<.0001	9.443e-05
Ssc.12138.1.A1.at	0.45175	<.0001	9.443e-05
Ssc.21998.2.S1.at	0.45177	<.0001	9.443e-05
Ssc.10965.2.S1.at	0.45258	<.0001	9.443e-05
Ssc.24650.1.S1.at	0.45284	<.0001	9.443e-05
Ssc.2163.2.A1.at	0.45308	<.0001	9.443e-05
Ssc.4843.1.A1.at	0.4533	<.0001	9.443e-05
Ssc.6072.1.S1.at	0.45357	<.0001	9.443e-05
Ssc.8072.1.A1.at	0.45383	<.0001	9.443e-05
Ssc.6498.1.A1.at	0.45503	<.0001	9.443e-05
Ssc.5415.1.S1.at	0.45565	<.0001	9.443e-05
Ssc.2872.2.S1.at	0.45624	<.0001	9.443e-05
Ssc.27881.1.S1.at	0.45646	<.0001	9.443e-05
Ssc.27377.1.S1.at	0.45649	<.0001	9.443e-05
Ssc.24051.2.A1.at	0.45667	<.0001	9.443e-05
Ssc.14277.1.A1.at	0.45767	<.0001	9.443e-05
Ssc.30552.1.A1.at	0.45778	<.0001	9.443e-05
Ssc.25611.1.S1.at	0.45779	<.0001	9.443e-05
Ssc.6696.1.S1.at	0.45779	<.0001	9.443e-05
Ssc.20917.1.S1.at	0.45791	<.0001	9.443e-05
Ssc.1334.1.A1.a.at	0.45885	<.0001	9.443e-05
Ssc.9774.1.A1.at	0.45921	<.0001	9.443e-05
Ssc.14522.1.S1.at	0.46016	<.0001	9.443e-05
Ssc.8601.1.A1.at	0.46018	<.0001	9.443e-05
Ssc.29642.1.A1.at	0.46054	<.0001	9.443e-05
Ssc.9663.1.A1.at	0.4609	<.0001	9.443e-05
Ssc.9900.1.A1.at	0.4609	<.0001	9.443e-05
Ssc.25002.1.S1.at	0.46097	<.0001	9.443e-05
Ssc.5257.1.S1.at	0.46139	<.0001	9.443e-05
Ssc.22229.1.A1.at	0.46142	<.0001	9.443e-05
Ssc.24175.1.A1.at	0.46177	<.0001	9.443e-05
Ssc.30129.1.S1.at	0.46181	<.0001	9.443e-05
Ssc.1093.1.A1.at	0.46216	<.0001	9.443e-05
Ssc.27652.1.A1.at	0.46241	<.0001	9.443e-05
Ssc.9906.2.A1.at	0.46299	<.0001	9.443e-05
Ssc.27304.3.S1.s.at	0.46334	<.0001	9.443e-05
Ssc.10776.1.A1.at	0.46339	<.0001	9.443e-05
Ssc.16841.1.S1.at	0.46385	<.0001	9.443e-05
Ssc.6367.1.A1.at	0.46403	<.0001	9.443e-05
Ssc.7145.1.A1.at	0.46471	<.0001	9.443e-05
Ssc.19416.1.A1.at	0.46508	<.0001	9.443e-05
Ssc.5092.1.S1.at	0.46573	<.0001	9.443e-05
Ssc.25584.1.S1.at	0.46636	<.0001	9.443e-05
Ssc.12910.1.A1.at	0.46699	<.0001	9.443e-05
Ssc.22204.2.A1.at	0.46705	<.0001	9.443e-05
Ssc.30766.1.A1.at	0.46706	<.0001	9.443e-05
Ssc.30951.1.A1.at	0.46744	<.0001	9.443e-05
Ssc.7117.1.A1.a.at	0.46778	<.0001	9.443e-05
Ssc.21557.1.S1.at	0.46798	<.0001	9.443e-05
Ssc.24839.1.S1.at	0.46849	<.0001	9.443e-05
Ssc.21302.1.A1.at	0.46853	<.0001	9.443e-05
Ssc.25404.1.S1.at	0.46876	<.0001	9.443e-05
Ssc.14141.2.S1.at	0.46895	<.0001	9.443e-05
Ssc.21219.1.S1.at	0.46919	<.0001	9.443e-05
Ssc.27622.1.S1.at	0.46963	<.0001	9.443e-05
Ssc.6365.1.A1.at	0.47041	<.0001	9.443e-05
Ssc.2930.1.S1.a.at	0.47057	<.0001	9.443e-05
Ssc.1091.3.A1.at	0.4716	<.0001	9.443e-05
Ssc.5708.1.A1.at	0.47198	<.0001	9.443e-05
Ssc.20896.2.S1.at	0.47227	<.0001	9.443e-05
Ssc.19573.1.S1.at	0.47284	<.0001	9.443e-05
Ssc.8423.1.S1.at	0.47457	<.0001	9.443e-05
Ssc.2138.2.A1.at	0.47526	<.0001	9.443e-05
Ssc.10552.1.A1.at	0.47539	<.0001	9.443e-05
Ssc.1989.1.S1.at	0.47636	<.0001	9.443e-05
Ssc.3902.1.S1.at	0.47648	<.0001	9.443e-05
Ssc.22248.1.A1.at	0.47768	<.0001	9.443e-05
Ssc.25426.1.S1.at	0.47841	<.0001	9.443e-05
Ssc.24302.1.S1.at	0.47866	<.0001	9.443e-05
Ssc.2021.1.S1.at	0.47898	<.0001	9.443e-05
Ssc.1657.1.S1.at	0.47906	<.0001	9.443e-05
Ssc.4725.1.A1.at	0.47967	<.0001	9.443e-05
Ssc.18950.1.A1.at	0.47981	<.0001	9.443e-05
Ssc.2551.1.A1.at	0.48	<.0001	9.443e-05
Ssc.24811.1.A1.at	0.48026	<.0001	9.443e-05
Ssc.4521.3.S1.at	0.48115	<.0001	9.443e-05
Ssc.3452.1.A1.at	0.48214	<.0001	9.443e-05
Ssc.19335.1.S1.at	0.48275	<.0001	9.443e-05
Ssc.10342.1.A1.at	0.48294	<.0001	9.443e-05
Ssc.10534.3.A1.a.at	0.48308	<.0001	9.443e-05
Ssc.26634.1.A1.at	0.48501	<.0001	9.443e-05
Ssc.4936.1.S1.at	0.4853	<.0001	9.443e-05
Ssc.5412.2.A1.at	0.48535	<.0001	9.443e-05
Ssc.29155.1.A1.at	0.48618	<.0001	9.443e-05
Ssc.1595.1.S1.a.at	0.48655	<.0001	9.443e-05
Ssc.30983.1.A1.at	0.48655	<.0001	9.443e-05
Ssc.2930.1.S1.at	0.48759	<.0001	9.443e-05
Ssc.10588.1.A1.at	0.48852	<.0001	9.443e-05
Ssc.22641.1.S1.at	0.48878	<.0001	9.443e-05
Ssc.27150.1.S1.at	0.48954	<.0001	9.443e-05
Ssc.30179.1.A1.at	0.49003	<.0001	9.443e-05
Ssc.5870.1.S1.at	0.49083	<.0001	9.443e-05
Ssc.5968.1.A1.at	0.4919	<.0001	9.443e-05
Ssc.13585.8.S1.x.at	0.49311	<.0001	9.443e-05
Ssc.2696.1.S1.at	0.49338	<.0001	9.443e-05
Ssc.16988.1.S1.at	0.49343	<.0001	9.443e-05
Ssc.20244.2.S1.at	0.49351	<.0001	9.443e-05
Ssc.15469.1.A1.at	0.4943	<.0001	9.443e-05
Ssc.8830.1.A1.at	0.49464	<.0001	9.443e-05
Ssc.21074.1.A1.at	0.49597	<.0001	9.443e-05
Ssc.19568.1.S1.at	0.49611	<.0001	9.443e-05
Ssc.1375.1.A1.at	0.49656	<.0001	9.443e-05
Ssc.19588.2.A1.at	0.49663	<.0001	9.443e-05
Ssc.5600.1.S1.at	0.49685	<.0001	9.443e-05
Ssc.13585.7.S1.a.at	0.49709	<.0001	9.443e-05
Ssc.10295.1.A1.at	0.49723	<.0001	9.443e-05
Ssc.18186.1.S1.at	0.49888	<.0001	9.443e-05
Ssc.6287.3.A1.at	0.49954	<.0001	9.443e-05
Ssc.9095.1.A1.at	0.50052	<.0001	9.443e-05
Ssc.21137.1.A1.at	0.50059	<.0001	9.443e-05
Ssc.30658.1.A1.at	0.50062	<.0001	9.443e-05
Ssc.6425.3.A1.at	0.50098	<.0001	9.443e-05
Ssc.20353.1.S1.at	0.50266	<.0001	9.443e-05
Ssc.1817.1.S1.at	0.50339	<.0001	9.443e-05
Ssc.1849.1.A1.at	0.50395	<.0001	9.443e-05
Ssc.26213.1.S1.at	0.50492	<.0001	9.443e-05
Ssc.5096.1.A1.at	0.50495	<.0001	9.443e-05
Ssc.27051.1.A1.at	0.50574	<.0001	9.443e-05
Ssc.4819.1.S1.at	0.50574	<.0001	9.443e-05
Ssc.13346.1.A1.at	0.50616	<.0001	9.443e-05
Ssc.27811.2.S1.at	0.50621	<.0001	9.443e-05
Ssc.29997.1.A1.at	0.50626	<.0001	9.443e-05
Ssc.27786.2.S1.at	0.50628	<.0001	9.443e-05
Ssc.7445.1.A1.at	0.50741	<.0001	9.443e-05
Ssc.10360.1.S1.at	0.50841	<.0001	9.443e-05
Ssc.4539.1.S1.at	0.50898	<.0001	9.443e-05
Ssc.11096.1.S1.at	0.50964	<.0001	9.443e-05
Ssc.5447.1.A1.at	0.50995	<.0001	9.443e-05
Ssc.12521.1.A1.at	0.51004	<.0001	9.443e-05
Ssc.6277.2.S1.at	0.51056	<.0001	9.443e-05
Ssc.9679.2.S1.at	0.51066	<.0001	9.443e-05
Ssc.6425.1.A1.at	0.51095	<.0001	9.443e-05
Ssc.15252.1.S1.at	0.51131	<.0001	9.443e-05
Ssc.2486.1.S1.at	0.51225	<.0001	9.443e-05
Ssc.2143.1.S1.at	0.51561	<.0001	9.443e-05
Ssc.12416.2.S1.at	0.51599	<.0001	9.443e-05
Ssc.12540.1.A1.at	0.51685	<.0001	9.443e-05
Ssc.29424.1.A1.at	0.51705	<.0001	9.443e-05
Ssc.16781.1.S1.at	0.51731	<.0001	9.443e-05
Ssc.5076.1.A1.at	0.51797	<.0001	9.443e-05
Ssc.13462.1.A1.at	0.51814	<.0001	9.443e-05
Ssc.16999.1.S1.a.at	0.51816	<.0001	9.443e-05
Ssc.29695.1.A1.at	0.51923	<.0001	9.443e-05
Ssc.26106.1.S1.at	0.51927	<.0001	9.443e-05
Ssc.8729.1.A1.at	0.51927	<.0001	9.443e-05
Ssc.11440.1.A1.at	0.51951	<.0001	9.443e-05
Ssc.30035.1.A1.at	0.51952	<.0001	9.443e-05
Ssc.5332.1.S1.at	0.5203	<.0001	9.443e-05
Ssc.8865.2.S1.at	0.52044	<.0001	9.443e-05
Ssc.1859.1.S1.at	0.52094	<.0001	9.443e-05
Ssc.20989.1.A1.at	0.52146	<.0001	9.443e-05
Ssc.30917.1.A1.at	0.52161	<.0001	9.443e-05
Ssc.4381.1.S1.at	0.52289	<.0001	9.443e-05
Ssc.7950.1.A1.at	0.52477	<.0001	9.443e-05
Ssc.18278.1.S1.at	0.52568	<.0001	9.443e-05
Ssc.16645.1.S1.at	0.52737	<.0001	9.443e-05
Ssc.5686.1.A1.at	0.52817	<.0001	9.443e-05
Ssc.17965.1.S1.at	0.52821	<.0001	9.443e-05
Ssc.5700.1.S1.at	0.52898	<.0001	9.443e-05
Ssc.2141.1.S1.at	0.52914	<.0001	9.443e-05
Ssc.29819.1.A1.at	0.5294	<.0001	9.443e-05
Ssc.4808.1.S1.at	0.52967	<.0001	9.443e-05
Ssc.25523.1.S1.at	0.53066	<.0001	9.443e-05
Ssc.19009.1.S1.at	0.53173	<.0001	9.443e-05
Ssc.17023.1.S1.at	0.53257	<.0001	9.443e-05
Ssc.731.1.S1.at	0.53523	<.0001	9.443e-05
Ssc.24418.1.A1.at	0.53573	<.0001	9.443e-05
Ssc.26530.1.S1.at	0.53611	<.0001	9.443e-05
Ssc.25144.1.S1.at	0.53677	<.0001	9.443e-05
Ssc.16839.1.S1.at	0.53725	<.0001	9.443e-05
Ssc.14446.1.A1.at	0.53852	<.0001	9.443e-05
Ssc.1190.1.S1.at	0.54016	<.0001	9.443e-05
Ssc.24848.1.A1.at	0.54496	<.0001	9.443e-05
Ssc.30463.1.A1.at	0.54512	<.0001	9.443e-05
Ssc.12491.1.A1.at	0.54562	<.0001	9.443e-05
Ssc.24260.1.S1.at	0.54691	<.0001	9.443e-05
Ssc.28888.1.S1.at	0.54829	<.0001	9.443e-05
Ssc.16648.1.S1.at	0.5533	<.0001	9.443e-05
Ssc.10746.1.A1.at	0.55372	<.0001	9.443e-05
Ssc.14230.1.A1.at	0.55407	<.0001	9.443e-05
Ssc.25314.2.S1.at	0.55442	<.0001	9.443e-05
Ssc.12121.1.S1.at	0.55493	<.0001	9.443e-05
Ssc.26819.1.A1.at	0.55595	<.0001	9.443e-05
Ssc.3977.1.A1.at	0.55614	<.0001	9.443e-05
Ssc.4594.1.S1.at	0.55857	<.0001	9.443e-05
Ssc.3574.1.A1.at	0.56321	<.0001	9.443e-05
Ssc.13601.1.A1.at	0.56416	<.0001	9.443e-05
Ssc.8873.1.A1.at	0.5647	<.0001	9.443e-05
Ssc.19409.1.S1.at	0.56494	<.0001	9.443e-05
Ssc.21575.1.S1.at	0.5669	<.0001	9.443e-05
Ssc.15650.1.A1.a.at	0.57776	<.0001	9.443e-05
Ssc.15650.1.A1.at	0.5793	<.0001	9.443e-05
Ssc.29787.1.A1.at	0.5818	<.0001	9.443e-05
Ssc.27124.1.A1.at	0.58182	<.0001	9.443e-05
Ssc.3073.1.S1.at	0.58862	<.0001	9.443e-05
Ssc.13232.2.A1.s.at	0.60213	<.0001	9.443e-05
Ssc.2318.1.A1.at	0.61483	<.0001	9.443e-05
Ssc.10995.1.S1.at	0.61518	<.0001	9.443e-05
Ssc.9883.1.A1.at	0.64714	<.0001	9.443e-05
Ssc.6277.1.A1.at	0.65145	<.0001	9.443e-05
Ssc.55.1.S1.at	0.6642	<.0001	9.443e-05
