# Supplementary material for: Trait correlated expression combined with expression QTL analysis reveals biological pathways and candidate genes affecting water holding capacity of muscle
Source: BMC Genomics. 2008 Jul 31;9:367. doi: 10.1186/1471-2164-9-367 (PMC2529315; doi:10.1186/1471-2164-9-367)
Supplement: Additional File 2 — 897 eQTL with chromosome-wide significance at p ≤ 0.05 including 68 eQTL significant at p ≤ 0.01 chromosome-wide level and 48 and 12 eQTL significant at genome-wide p ≤ 0.05 and p ≤ 0.01 significance levels, coefficients of correlation (r) between drip loss and expression level, p values and q values. the table lists the subset of Affymetrix probe set IDs with information about eQTL detected at different levels of significance. [file 1471-2164-9-367-S2.xls]

## Sheet: Tabelle1
Supplementary Table 2
897 eQTL with chromosome-wide significance at p ≤ 0.05 including 156 eQTL significant at p ≤ 0.01 chromosome-wide level and 48 and 12 eQTL significant at genome-wide p ≤ 0.05 and p ≤ 0.01 significance levels,
Coefficients of correlation (r) between drip loss and expression level, p values and q values
	Pearson correlation			eQTL analysis
Probe_Set_ID	r	p value	q value	chromosome	Position-cM	F	p nominal	q value	LOD	F-genom 0.05	F-genom 0.01	F-chr-sig-p.05	F-chr-sig-p.01	F-genom 0.05	F-genom 0.01	F-chr-sig-p.05	F-chr-sig-p.01
Ssc.16645.1.S1.at	0.52737	<.0001	9.443e-05	2	20	18.21	4.13189e-07	6.83329e-06	6.383	9.2182	11.4228	5.66	7.68	***	****	*	**
Ssc.9710.1.A1.at	-0.41532	0.0002	0.00145034	13	72	17.05	0.00153266	0.00122457	6.046	8.2776	10.5155	4.8	6.85	***	****	*	**
Ssc.16721.1.S1.at	-0.37954	0.0009	0.00378924	13	49	15.63	2.37201e-06	7.78333e-05	5.626	8.4202	10.6379	4.93	6.97	***	****	*	**
Ssc.12327.2.S1.a.at	-0.39392	0.0005	0.00260099	3	86	14.63	0.00946387	0.00122457	5.321	8.0046	10.0906	4.55	6.46	***	****	*	**
Ssc.15103.1.S1.at	-0.54255	<.0001	0.000102503	14	80	12.39	2.42334e-05	0.0005604	4.615	8.0488	10.1281	4.59	6.5	***	****	*	**
Ssc.6230.1.A1.at	-0.6203	<.0001	0.000102503	13	61	11.96	3.33789e-05	0.000642125	4.477	8.301	10.6379	4.82	6.97	***	****	*	**
Ssc.10534.3.A1.a.at	0.48308	<.0001	9.443e-05	16	67	11.34	5.32362e-05	0.000830222	4.275	8.3335	10.6964	4.85	7.02	***	****	*	**
Ssc.15393.1.S1.at	-0.38891	0.0006	0.00293278	7	33	11.1	6.38861e-05	0.000830222	4.194	8.8882	11.0976	5.36	7.39	***	****	*	**
Ssc.16425.2.S1.at	-0.4577	<.0001	0.000102503	13	45	10.88	7.55727e-05	0.000835929	4.12	8.3761	10.4647	4.89	6.81	***	****	*	**
Ssc.3278.1.A1.at	-0.48292	<.0001	0.000102503	3	68	10.69	0.00192066	0.00122457	4.057	8.093	10.3573	4.63	6.71	***	****	*	**
Ssc.26221.1.S1.at	0.37769	0.0009	0.00331657	14	27	10.55	9.73766e-05	0.000835929	4.012	8.1149	10.5026	4.65	6.84	***	****	*	**
Ssc.31047.1.A1.s.at	-0.436	0.0001	0.000877011	14	72	10.44	0.000106005	0.000835929	3.975	8.137	10.346	4.67	6.7	***	****	*	**
Ssc.6958.1.A1.at	0.4108	0.0003	0.00166718	1	142	11.13	0.00371642	0.00122457	4.198	9.1499		5.59	7.67	***		*	**
Ssc.5026.2.S1.at	-0.39097	0.0006	0.00293278	10	118	10.8	0.00408306	0.00122457	4.095	8.6718		5.16	7.48	***		*	**
Ssc.8554.2.S1.at	-0.43916	<.0001	0.000102503	2	99	10.26	0.00596375	0.00122457	3.914	9.2273		5.67	7.65	***		*	**
Ssc.1798.1.S1.at	0.37402	0.001	0.0035655	9	63	10.16	0.000131699	0.000835929	3.882	8.2568		4.78	6.75	***		*	**
Ssc.3433.1.S1.at	-0.43903	<.0001	0.000102503	18	8	10.07	0.000141254	0.000835929	3.85	8.6602		5.15	7.1	***		*	**
Ssc.18453.1.S1.at	0.37986	0.0008	0.00307461	2	51	10.06	0.0084457	0.00122457	3.848	9.1386		5.59	7.79	***		*	**
Ssc.5646.1.S1.at	0.39	0.0006	0.00253574	17	29	10	0.0076058	0.00122457	3.827	7.9176		4.47	6.72	***		*	**
Ssc.1798.1.S1.at	0.37402	0.001	0.0035655	13	23	9.95	0.000155115	0.000835929	3.808	8.4202		4.93	7.04	***		*	**
Ssc.26479.1.A1.at	0.40427	0.0004	0.00198964	16	91	9.89	0.0069717	0.00122457	3.79	8.2242		4.75	6.86	***		*	**
Ssc.4516.1.A1.at	-0.43798	<.0001	0.000102503	13	40	9.8	0.00017443	0.000835929	3.76	8.3557		4.87	6.83	***		*	**
Ssc.14230.1.A1.at	0.55407	<.0001	9.443e-05	18	20	9.78	0.000177186	0.000835929	3.752	8.6374		5.13	7.34	***		*	**
Ssc.15678.1.A1.s.at	0.4069	0.0003	0.00166718	10	0	9.77	0.0103324	0.00122457	3.747	8.6177		5.11	7.11	***		*	**
Ssc.3762.1.A1.at	-0.4273	0.0001	0.000877011	14	90	9.77	0.00378047	0.00122457	3.748	8.0265		4.57	6.81	***		*	**
Ssc.1710.1.S1.at	-0.45566	<.0001	0.000102503	14	79	9.68	0.00822717	0.00122457	3.719	7.9619		4.51	6.45	***		*	**
Ssc.17508.2.A1.at	-0.3817	0.0008	0.00350172	14	81	9.58	0.000207337	0.000863116	3.682	8.0716		4.61	6.63	***		*	**
Ssc.25260.2.S1.at	-0.49742	<.0001	0.000102503	2	47	9.58	0.00318783	0.00122457	3.684	9.2366		5.68	7.65	***		*	**
Ssc.3433.2.S1.at	-0.39781	0.0004	0.00224418	18	8	9.48	0.000224345	0.000901793	3.648	8.5085		5.01	6.98	***		*	**
Ssc.3574.1.A1.at	0.56321	<.0001	9.443e-05	3	0	9.37	0.00537616	0.00122457	3.613	8.1038		4.64	6.89	***		*	**
Ssc.3140.1.S1.at	-0.43405	0.0001	0.000877011	13	45	9.35	0.000248622	0.000937766	3.603	8.3335		4.85	6.77	***		*	**
Ssc.17937.1.A1.at	0.42255	0.0002	0.00127905	16	56	9.25	0.0084457	0.00122457	3.57	8.2903		4.81	6.87	***		*	**
Ssc.5334.1.S1.at	-0.4716	<.0001	0.000102503	16	62	9.02	0.00997557	0.00122457	3.492	8.4085		4.92	7.08	***		*	**
Ssc.29853.1.A1.at	0.41899	0.0002	0.00127905	17	19	8.99	0.000330972	0.00106611	3.481	7.7867		4.35	6.41	***		*	**
Ssc.7471.1.A1.at	0.43901	<.0001	9.443e-05	17	44	8.96	0.000338993	0.00106611	3.471	7.7867		4.35	6.29	***		*	**
Ssc.6155.1.S1.at	-0.56213	<.0001	0.000102503	9	13	8.96	0.000338993	0.00106611	3.469	8.3117		4.83	6.93	***		*	**
Ssc.20896.2.S1.at	0.47227	<.0001	9.443e-05	9	36	8.94	0.000344451	0.00106611	3.464	8.2465		4.77	6.68	***		*	**
Ssc.5334.1.S1.at	-0.4716	<.0001	0.000102503	3	75	8.93	0.00112758	0.00122457	3.459	8.1808		4.71	6.84	***		*	**
Ssc.9906.2.A1.at	0.46299	<.0001	9.443e-05	15	82	8.89	0.0084457	0.00122457	3.446	8.3557		4.87	6.91	***		*	**
Ssc.16645.1.S1.at	0.52737	<.0001	9.443e-05	8	0	8.76	0.000397834	0.00116166	3.399	8.4417		4.95	7.22	***		*	**
Ssc.20230.1.S1.at	-0.52213	<.0001	0.000102503	14	86	8.68	0.000424223	0.00120736	3.373	8.0823		4.62	6.76	***		*	**
Ssc.2505.1.A1.at	0.37967	0.0008	0.00307461	11	8	8.65	0.000434577	0.0012092	3.362	8.0488		4.59	6.62	***		*	**
Ssc.1139.1.A1.at	-0.37579	0.001	0.00404213	16	38	8.57	0.000463477	0.00122457	3.333	8.3875		4.9	6.91	***		*	**
Ssc.20733.1.S1.at	-0.403	0.0004	0.00224418	3	86	8.44	0.0124334	0.00122504	3.288	8.1149		4.65	6.7	***		*	**
Ssc.1595.1.S1.a.at	0.48655	<.0001	9.443e-05	12	121	8.35	0.00954724	0.00122457	3.256	8.2242		4.75	6.49	***		*	**
Ssc.7117.1.A1.a.at	0.46778	<.0001	9.443e-05	14	28	8.26	0.000595473	0.00122457	3.227	8.0716		4.61	6.56	***		*	**
Ssc.24175.1.A1.at	0.46177	<.0001	9.443e-05	17	39	8.23	0.000610148	0.00122457	3.215	7.8306		4.39	6.49	***		*	**
Ssc.829.1.A1.at	0.43594	0.0001	0.000805803	14	23	8.2	0.00244758	0.00122457	3.203	8.0823		4.62	6.54	***		*	**
Ssc.25002.1.S1.at	0.46097	<.0001	9.443e-05	2	98	8.49	0.000494357	0.00122457	3.305			5.49	7.62			*	**
Ssc.3084.1.S1.a.at	-0.49295	<.0001	0.000102503	2	77	8.42	0.000523111	0.00122457	3.28			5.68	7.73			*	**
Ssc.3596.1.S1.at	-0.41441	0.0002	0.00145034	2	103	8.41	0.000527357	0.00122457	3.278			5.55	7.72			*	**
Ssc.3657.1.A1.at	0.37554	0.001	0.0035655	5	71	8.38	0.000540308	0.00122457	3.268			5.69	7.85			*	**
Ssc.10022.1.A1.at	0.4424	<.0001	9.443e-05	8	109	8.37	0.00394561	0.00122457	3.263			4.96	6.88			*	**
Ssc.20866.1.S1.at	-0.47572	<.0001	0.000102503	13	48	8.3	0.00493211	0.00122457	3.24			4.85	7.02			*	**
Ssc.22204.2.A1.at	0.46705	<.0001	9.443e-05	7	43	8.29	0.00058116	0.00122457	3.237			5.37	7.39			*	**
Ssc.1921.2.A1.at	0.41426	0.0002	0.00127905	2	51	8.24	0.000605215	0.00122457	3.22			5.6	7.64			*	**
Ssc.21063.1.S1.at	-0.42208	0.0002	0.00145034	13	42	8.15	0.000651127	0.00122457	3.185			4.84	7			*	**
Ssc.27613.1.S1.at	-0.48855	<.0001	0.000102503	16	91	8.15	0.00808472	0.00122457	3.186			4.85	6.77			*	**
Ssc.1588.1.S1.at	0.42324	0.0002	0.00127905	16	42	8.14	0.000656445	0.00122457	3.182			4.86	6.73			*	**
Ssc.4590.1.S1.at	-0.56714	<.0001	0.000102503	13	44	8.14	0.000656445	0.00122457	3.183			4.93	7			*	**
Ssc.26582.1.A1.at	-0.3808	0.0008	0.00350172	13	32	8.13	0.000661807	0.00122457	3.178			4.85	7.13			*	**
Ssc.16677.1.S1.a.at	-0.38898	0.0006	0.00293278	2	95	8.08	0.000689303	0.00122457	3.16			5.62	7.49			*	**
Ssc.7243.1.A1.at	0.38576	0.0007	0.00283924	15	43	8.08	0.00954724	0.00122457	3.163			4.93	6.92			*	**
Ssc.16315.1.S2.at	-0.37461	0.001	0.00404213	18	3	8.05	0.000706361	0.00122457	3.151			5.14	7.31			*	**
Ssc.17635.2.S1.at	-0.40029	0.0004	0.00224418	1	40	8.04	0.000719204	0.00122457	3.141			5.53	7.73			*	**
Ssc.8974.1.S1.at	0.40945	0.0003	0.00166718	1	142	8.02	0.000731	0.00122457	3.137			5.58	7.64			*	**
Ssc.10299.1.A1.at	-0.39214	0.0005	0.00260099	12	111	8.02	0.000723854	0.00122457	3.14			4.81	6.88			*	**
Ssc.10588.1.A1.at	0.48852	<.0001	9.443e-05	5	141	8.01	0.000729784	0.00122457	3.135			5.53	7.52			*	**
Ssc.21490.2.S1.at	-0.40247	0.0004	0.00224418	12	134	7.99	0.00464387	0.00122457	3.131			4.81	6.99			*	**
Ssc.5166.1.A1.at	0.39873	0.0004	0.00198964	9	82	7.97	0.000754005	0.00122457	3.122			4.76	6.85			*	**
Ssc.27959.1.S1.s.at	0.40051	0.0004	0.00198964	16	46	7.93	0.00753981	0.00122457	3.109			4.71	6.61			*	**
Ssc.24284.1.S1.at	-0.37582	0.001	0.00404213	12	100	7.9	0.000798401	0.00122457	3.099			4.87	6.86			*	**
Ssc.1093.1.A1.at	0.46216	<.0001	9.443e-05	10	151	7.88	0.000811573	0.00122457	3.09			5.21	7.14			*	**
Ssc.8166.1.A1.at	-0.3815	0.0008	0.00350172	2	137	7.87	0.000818243	0.00122457	3.086			5.65	7.75			*	**
Ssc.1675.1.S1.at	-0.48405	<.0001	0.000102503	2	99	7.86	0.000824968	0.00122457	3.085			5.57	7.54			*	**
Ssc.10678.1.A1.at	0.42289	0.0002	0.00127905	6	61	7.85	0.000831751	0.00122457	3.08			5.09	7.07			*	**
Ssc.3086.1.S1.at	0.40672	0.0003	0.00166718	9	52	7.83	0.00181127	0.00122457	3.074			4.77	6.89			*	**
Ssc.25901.1.S1.at	0.39743	0.0005	0.00230669	14	36	7.82	0.000852446	0.00122457	3.069			4.62	6.43			*	**
Ssc.22401.1.S1.at	-0.38005	0.0008	0.00350172	12	100	7.81	0.000859461	0.00122457	3.067			4.78	6.94			*	**
Ssc.26066.1.S1.at	-0.41146	0.0003	0.00190784	17	0	7.78	0.000880864	0.00122457	3.054			4.34	6.28			*	**
Ssc.24534.1.S1.at	-0.46403	<.0001	0.000102503	6	8	7.73	0.000917763	0.00122457	3.037			5.04	7.11			*	**
Ssc.24344.1.S1.a.at	0.37675	0.0009	0.00331657	15	44	7.7	0.000940662	0.00122457	3.028			4.84	6.99			*	**
Ssc.24260.1.S1.at	0.54691	<.0001	9.443e-05	6	61	7.69	0.000948425	0.00122457	3.022			5.03	7.13			*	**
Ssc.1076.1.A1.at	0.45054	<.0001	9.443e-05	2	47	7.64	0.000988238	0.00122457	3.006			5.62	7.56			*	**
Ssc.25250.3.S1.a.at	-0.45817	<.0001	0.000102503	13	41	7.61	0.00101295	0.00122457	2.996			4.87	7.01			*	**
Ssc.4381.1.S1.at	0.52289	<.0001	9.443e-05	16	63	7.6	0.00102132	0.00122457	2.991			4.77	6.92			*	**
Ssc.5886.1.S1.at	-0.5273	<.0001	0.000102503	13	42	7.59	0.00102977	0.00122457	2.989			4.87	6.96			*	**
Ssc.15650.1.A1.a.at	0.57776	<.0001	9.443e-05	16	46	7.58	0.00103829	0.00122457	2.985			4.83	6.91			*	**
Ssc.25892.1.S1.at	-0.4785	<.0001	0.000102503	13	45	7.55	0.00106429	0.00122457	2.973			4.86	6.99			*	**
Ssc.16315.1.S2.at	-0.37461	0.001	0.00404213	14	73	7.52	0.00109096	0.00122457	2.964			4.64	6.84			*	**
Ssc.2184.1.S1.at	-0.41515	0.0002	0.00145034	14	74	7.5	0.00110911	0.00122457	2.956			4.49	6.48			*	**
Ssc.10965.2.S1.at	0.45258	<.0001	9.443e-05	1	68	7.5	0.00111884	0.00122457	2.952			5.56	7.14			*	**
Ssc.11422.1.A1.at	-0.44342	<.0001	0.000102503	11	11	7.5	0.00253563	0.00122457	2.955			4.64	6.44			*	**
Ssc.5334.1.S1.at	-0.4716	<.0001	0.000102503	6	42	7.48	0.000323146	0.00106611	2.946			5	7.27			*	**
Ssc.11422.1.A1.at	-0.44342	<.0001	0.000102503	6	11	7.47	0.00110911	0.00122457	2.943			5.08	7.2			*	**
Ssc.10437.1.A1.at	0.38567	0.0007	0.00283924	8	103	7.46	0.00114637	0.00122457	2.942			4.95	7.12			*	**
Ssc.14.1.S1.at	-0.3771	0.0009	0.00378924	14	66	7.44	0.00116548	0.00122457	2.934			4.69	6.71			*	**
Ssc.1091.3.A1.at	0.4716	<.0001	9.443e-05	9	0	7.4	0.00120468	0.00122457	2.919			4.76	7.06			*	**
Ssc.29628.1.A1.at	0.39828	0.0004	0.00198964	13	82	7.4	0.00120468	0.00122457	2.919			4.76	6.88			*	**
Ssc.13911.1.S1.at	-0.52968	<.0001	0.000102503	17	2	7.39	0.00121469	0.00122457	2.914			4.46	6.37			*	**
Ssc.4355.1.S1.at	-0.40955	0.0003	0.00190784	13	45	7.39	0.00121469	0.00122457	2.917			4.89	7.22			*	**
Ssc.3355.1.S1.at	0.41654	0.0002	0.00127905	18	82	7.35	0.0012556	0.00122457	2.902			5	7.2			*	**
Ssc.11101.1.S1.at	-0.38072	0.0008	0.00350172	14	76	7.34	0.00126605	0.00122457	2.898			4.64	6.71			*	**
Ssc.24270.1.S1.at	0.39288	0.0005	0.00230669	14	22	7.3	0.00130874	0.00122457	2.881			4.62	6.71			*	**
Ssc.27786.2.S1.at	0.50628	<.0001	9.443e-05	3	50	7.3	0.00130874	0.00122457	2.884			4.66	6.63			*	**
Ssc.886.1.S1.at	-0.38135	0.0008	0.00350172	14	83	7.29	0.00131964	0.00122457	2.878			4.69	6.85			*	**
Ssc.10272.1.A1.at	0.38328	0.0007	0.00283924	9	33	7.28	0.00133063	0.00122457	2.875			4.7	6.53			*	**
Ssc.11743.1.S1.at	-0.37519	0.001	0.00404213	12	66	7.28	0.00133063	0.00122457	2.875			4.92	6.97			*	**
Ssc.27254.1.S1.at	-0.4238	0.0002	0.00145034	9	48	7.26	0.00135291	0.00122457	2.868			4.72	6.95			*	**
Ssc.15480.1.S1.at	0.43704	<.0001	9.443e-05	15	48	7.21	0.00141028	0.00122457	2.849			4.95	7.02			*	**
Ssc.5520.1.S1.at	-0.5493	<.0001	0.000102503	9	56	7.21	0.00141028	0.00122457	2.851			4.76	6.85			*	**
Ssc.18231.1.S1.at	0.43983	<.0001	9.443e-05	12	135	7.17	0.00145798	0.00122457	2.836			4.78	6.76			*	**
Ssc.2835.2.S1.at	-0.40875	0.0003	0.00190784	9	9	7.16	0.00147017	0.00122457	2.833			4.79	6.6			*	**
Ssc.13601.1.A1.at	0.56416	<.0001	9.443e-05	12	146	7.15	0.00148245	0.00122457	2.829			4.82	6.87			*	**
Ssc.10360.1.S1.at	0.50841	<.0001	9.443e-05	16	70	7.12	0.00151995	0.00122457	2.819			4.8	7.11			*	**
Ssc.11427.1.A1.at	-0.38676	0.0007	0.00327654	14	62	7.11	0.00153266	0.00122457	2.813			4.56	6.56			*	**
Ssc.21848.1.S1.at	0.43137	0.0001	0.000805803	10	120	7.08	0.00157147	0.00122457	2.804			5.06	7.03			*	**
Ssc.31121.1.S1.at	-0.38912	0.0006	0.00293278	14	81	7.07	0.00158463	0.00122457	2.799			4.58	6.6			*	**
Ssc.3665.1.S1.at	0.43018	0.0001	0.000805803	16	65	7.06	0.0015979	0.00122457	2.797			4.85	6.89			*	**
Ssc.5491.1.S1.at	0.40811	0.0003	0.00166718	8	106	7.06	0.0015979	0.00122457	2.795			4.95	6.94			*	**
Ssc.22088.2.A1.at	0.41588	0.0002	0.00127905	16	87	7.04	0.00162478	0.00122457	2.79			4.71	6.9			*	**
Ssc.25889.1.S1.at	-0.44924	<.0001	0.000102503	3	86	7.01	0.00166599	0.00122457	2.779			4.64	6.62			*	**
Ssc.2205.3.S1.at	-0.43539	0.0001	0.000877011	3	71	6.99	0.00169406	0.00122457	2.773			4.63	6.72			*	**
Ssc.11139.1.S1.at	-0.44684	<.0001	0.000102503	10	123	6.99	0.00169406	0.00122457	2.77			5.02	6.83			*	**
Ssc.27102.1.A1.at	-0.46366	<.0001	0.000102503	15	15	6.99	0.00169406	0.00122457	2.771			4.93	6.99			*	**
Ssc.30931.1.A1.at	0.41583	0.0002	0.00127905	16	93	6.99	0.00169406	0.00122457	2.77			4.81	6.79			*	**
Ssc.16974.2.S1.a.at	-0.38159	0.0008	0.00350172	14	77	6.98	0.00170827	0.00122457	2.767			4.61	6.52			*	**
Ssc.18444.3.S1.at	-0.38127	0.0008	0.00350172	14	76	6.96	0.00173707	0.00122457	2.761			4.58	6.76			*	**
Ssc.13780.9.S1.a.at	-0.41263	0.0003	0.00190784	14	96	6.96	0.00173707	0.00122457	2.759			4.66	6.46			*	**
Ssc.29002.1.A1.at	0.41166	0.0003	0.00166718	14	96	6.96	0.00173707	0.00122457	2.761			4.72	6.5			*	**
Ssc.1271.2.A1.at	-0.5644	<.0001	0.000102503	3	86	6.95	0.00175165	0.00122457	2.755			4.58	6.74			*	**
Ssc.1334.1.A1.a.at	0.45885	<.0001	9.443e-05	17	22	6.95	0.00175165	0.00122457	2.757			4.46	6.62			*	**
Ssc.17512.1.S1.at	0.41627	0.0002	0.00127905	3	1	6.94	0.00176637	0.00122457	2.752			4.72	6.83			*	**
Ssc.27571.1.S1.at	-0.40789	0.0003	0.00190784	14	93	6.94	0.00176637	0.00122457	2.752			4.55	6.71			*	**
Ssc.25498.1.S1.at	-0.58386	<.0001	0.000102503	14	24	6.93	0.00178121	0.00122457	2.751			4.57	6.78			*	**
Ssc.24346.1.S1.at	-0.42495	0.0002	0.00145034	11	52	6.92	0.00179617	0.00122457	2.746			4.63	6.54			*	**
Ssc.3086.1.S1.at	0.40672	0.0003	0.00166718	14	5	6.91	0.000845489	0.00122457	2.741			4.59	6.59			*	**
Ssc.20190.3.S1.at	0.38631	0.0007	0.00283924	14	35	6.88	0.00185735	0.00122457	2.73			4.53	6.49			*	**
Ssc.19485.1.S1.a.at	0.41541	0.0002	0.00127905	17	30	6.86	0.00188873	0.00122457	2.723			4.23	6.22			*	**
Ssc.24344.1.S1.a.at	0.37675	0.0009	0.00331657	16	53	6.84	0.00192066	0.00122457	2.718			4.83	6.83			*	**
Ssc.19573.1.S1.at	0.47284	<.0001	9.443e-05	16	73	6.82	0.00195315	0.00122457	2.708			4.8	6.77			*	**
Ssc.13904.1.S1.at	-0.47523	<.0001	0.000102503	15	51	6.74	0.00208885	0.00122457	2.679			4.8	6.59			*	**
Ssc.23868.1.A1.at	-0.46761	<.0001	0.000102503	3	36	6.73	0.00210648	0.00122457	2.676			4.65	6.66			*	**
Ssc.3231.1.S1.at	-0.42907	0.0001	0.000877011	3	86	6.72	0.00212427	0.00122457	2.674			4.72	6.63			*	**
Ssc.18011.2.S1.at	-0.5171	<.0001	0.000102503	3	86	6.69	0.00217855	0.00122457	2.663			4.56	6.65			*	**
Ssc.2330.1.S1.at	-0.42841	0.0001	0.000877011	14	28	6.69	0.00217855	0.00122457	2.66			4.61	6.61			*	**
Ssc.24230.2.S1.a.at	-0.3754	0.001	0.00404213	14	85	6.69	0.00217855	0.00122457	2.661			4.53	6.53			*	**
Ssc.12777.2.A1.at	0.38155	0.0008	0.00307461	3	0	6.69	0.00217855	0.00122457	2.66			4.69	6.65			*	**
Ssc.20772.1.S1.at	-0.48706	<.0001	0.000102503	17	31	6.66	0.00223427	0.00122457	2.652			4.44	6.37			*	**
Ssc.10191.1.A1.at	-0.47102	<.0001	0.000102503	14	75	6.65	0.00225316	0.00122457	2.648			4.67	6.54			*	**
Ssc.19607.1.S1.at	0.41372	0.0002	0.00127905	14	94	6.61	0.0021603	0.00122457	2.632			4.63	6.52			*	**
Ssc.11787.2.A1.at	0.37645	0.0009	0.00331657	16	47	6.54	0.00247218	0.00122457	2.607			4.74	6.52			*	**
Ssc.9738.1.A1.at	-0.5522	<.0001	0.000102503	14	29	6.45	0.00266761	0.00122457	2.574			4.56	6.39			*	**
Ssc.11143.1.S1.at	-0.39014	0.0006	0.00293278	17	0	6.34	0.00292821	0.00122457	2.535			4.41	6.32			*	**
Ssc.369.2.A1.at	0.38518	0.0007	0.00283924	17	0	6.33	0.00295316	0.00122457	2.529			4.37	6.14			*	**
Ssc.19641.1.S1.at	-0.45951	<.0001	0.000102503	17	6	6.2	0.0032982	0.00122457	2.482			4.26	6.12			*	**
Ssc.1787.1.A1.at	-0.42358	0.0002	0.00145034	1	130	7.63	0.00100541	0.00122457	2.998			5.55				*
Ssc.3574.1.A1.at	0.56321	<.0001	9.443e-05	2	50	7.52	0.000244718	0.000937766	2.961			5.62				*
Ssc.25503.1.S1.at	-0.57969	<.0001	0.000102503	1	119	7.44	0.00117556	0.00122457	2.929			5.48				*
Ssc.5535.1.S1.at	0.38743	0.0006	0.00253574	2	47	7.37	0.00123497	0.00122457	2.907			5.65				*
Ssc.9122.1.S1.at	0.3815	0.0008	0.00307461	2	47	7.35	0.0012556	0.00122457	2.903			5.7				*
Ssc.4203.1.S1.at	0.37864	0.0009	0.00331657	7	5	7.22	0.00139861	0.00122457	2.853			5.46				*
Ssc.6595.1.A1.at	0.38939	0.0006	0.00253574	5	90	7.21	0.00141028	0.00122457	2.851			5.75				*
Ssc.9710.1.A1.at	-0.41532	0.0002	0.00145034	6	0	7.11	8.96964e-07	5.8375e-05	2.814			5.12				*
Ssc.5057.2.S1.at	-0.43774	<.0001	0.000102503	2	1	7.08	0.00157147	0.00122457	2.803			5.5				*
Ssc.2696.1.S1.at	0.49338	<.0001	9.443e-05	1	142	7.03	0.00165121	0.00122457	2.782			5.58				*
Ssc.15604.1.S1.at	0.38013	0.0008	0.00307461	8	0	7.01	0.00166599	0.00122457	2.778			4.92				*
Ssc.15864.1.S1.at	-0.3809	0.0008	0.00350172	2	44	6.97	0.00184185	0.00122457	2.763			5.67				*
Ssc.12110.1.S1.at	-0.57956	<.0001	0.000102503	4	66	6.95	0.00175165	0.00122457	2.756			4.94				*
Ssc.21950.1.S1.at	0.37416	0.001	0.0035655	7	46	6.93	0.0033471	0.00122457	2.751			5.49				*
Ssc.20733.1.S1.at	-0.403	0.0004	0.00224418	2	46	6.92	0.000514724	0.00122457	2.746			5.61				*
Ssc.22056.1.S1.at	-0.4455	<.0001	0.000102503	4	66	6.92	0.00179617	0.00122457	2.746			4.95				*
Ssc.13585.7.S1.a.at	0.49709	<.0001	9.443e-05	2	50	6.91	0.00353088	0.00122457	2.744			5.71				*
Ssc.15864.1.S1.at	-0.3809	0.0008	0.00350172	8	28	6.89	0.00172261	0.00122457	2.736			4.88				*
Ssc.30090.1.A1.at	0.3999	0.0004	0.00198964	6	65	6.89	0.00184185	0.00122457	2.735			5.02				*
Ssc.2921.3.S1.at	-0.5198	<.0001	0.000102503	2	44	6.88	0.00426181	0.00122457	2.73			5.66				*
Ssc.20567.1.A1.at	-0.38152	0.0008	0.00350172	2	86	6.87	0.00187297	0.00122457	2.727			5.65				*
Ssc.11828.2.S1.at	-0.38966	0.0006	0.00293278	2	99	6.87	0.00338355	0.00122457	2.729			5.57				*
Ssc.15634.1.S1.at	-0.38268	0.0008	0.00350172	10	123	6.86	0.00188873	0.00122457	2.723			5.1				*
Ssc.9766.3.A1.a.at	-0.40904	0.0003	0.00190784	8	94	6.85	0.00190463	0.00122457	2.72			5.01				*
Ssc.24035.2.A1.at	0.3883	0.0006	0.00253574	2	52	6.84	0.00192066	0.00122457	2.718			5.6				*
Ssc.3278.1.A1.at	-0.48292	<.0001	0.000102503	6	0	6.84	8.74287e-05	0.000835929	2.716			5.12				*
Ssc.1921.2.A1.at	0.41426	0.0002	0.00127905	15	46	6.82	0.00195315	0.00122457	2.708			5				*
Ssc.3657.1.A1.at	0.37554	0.001	0.0035655	6	41	6.81	0.0019696	0.00122457	2.707			5.18				*
Ssc.8873.1.A1.at	0.5647	<.0001	9.443e-05	15	74	6.79	0.00200294	0.00122457	2.699			4.91				*
Ssc.30004.1.A1.at	-0.40435	0.0004	0.00224418	7	98	6.78	0.00201983	0.00122457	2.695			5.46				*
Ssc.7034.2.S1.at	-0.39298	0.0005	0.00260099	8	25	6.75	0.00207137	0.00122457	2.684			4.96				*
Ssc.27102.1.A1.at	-0.46366	<.0001	0.000102503	5	49	6.75	0.00207137	0.00122457	2.684			5.65				*
Ssc.5007.1.A1.at	0.44844	<.0001	9.443e-05	6	61	6.75	0.00207137	0.00122457	2.685			5.05				*
Ssc.6851.1.A1.at	0.44438	<.0001	9.443e-05	10	0	6.73	0.00210648	0.00122457	2.676			5.08				*
Ssc.6277.2.S1.at	0.51056	<.0001	9.443e-05	8	110	6.73	0.00210648	0.00122457	2.677			5.02				*
Ssc.4908.1.S1.at	-0.43144	0.0001	0.000877011	8	110	6.72	0.00212427	0.00122457	2.671			4.93				*
Ssc.5646.1.S1.at	0.39	0.0006	0.00253574	2	34	6.72	0.00212427	0.00122457	2.674			5.65				*
Ssc.27384.1.S1.at	0.42408	0.0002	0.00127905	2	64	6.71	0.00214221	0.00122457	2.667			5.67				*
Ssc.3025.1.A1.at	0.4084	0.0003	0.00166718	1	49	6.71	0.00215762	0.00122457	2.666			5.64				*
Ssc.19607.1.S1.at	0.41372	0.0002	0.00127905	18	43	6.7	0.0023304	0.00122457	2.664			5.12				*
Ssc.5147.1.S1.at	0.43978	<.0001	9.443e-05	13	124	6.7	0.0021603	0.00122457	2.664			4.81				*
Ssc.17265.1.S1.at	-0.38179	0.0008	0.00350172	13	40	6.69	0.00217855	0.00122457	2.662			4.88				*
Ssc.9715.1.A1.at	0.43293	0.0001	0.000805803	6	48	6.69	0.00217855	0.00122457	2.663			5.03				*
Ssc.18170.1.S1.at	0.40614	0.0003	0.00166718	10	106	6.68	0.00219696	0.00122457	2.659			5.05				*
Ssc.5128.1.S1.at	-0.45829	<.0001	0.000102503	5	35	6.68	0.00219696	0.00122457	2.657			5.63				*
Ssc.27267.1.A1.at	0.39343	0.0005	0.00230669	9	57	6.67	0.00221554	0.00122457	2.654			4.77				*
Ssc.3346.1.S1.at	-0.41695	0.0002	0.00145034	13	35	6.67	0.00221554	0.00122457	2.655			4.74				*
Ssc.30284.1.A1.at	0.40081	0.0004	0.00198964	16	83	6.66	0.00223427	0.00122457	2.652			4.83				*
Ssc.4984.1.S1.at	0.37767	0.0009	0.00331657	16	75	6.66	0.00223427	0.00122457	2.651			4.88				*
Ssc.11527.2.S1.a.at	-0.53863	<.0001	0.000102503	1	60	6.64	0.00228827	0.00122457	2.64			5.55				*
Ssc.4521.3.S1.at	0.48115	<.0001	9.443e-05	1	84	6.64	0.00249315	0.00122457	2.64			5.49				*
Ssc.1657.1.S1.at	0.47906	<.0001	9.443e-05	3	37	6.63	0.00229145	0.00122457	2.638			4.65				*
Ssc.4355.1.S1.at	-0.40955	0.0003	0.00190784	6	0	6.63	0.00229145	0.00122457	2.639			5.05				*
Ssc.8972.1.S1.at	-0.38603	0.0007	0.00327654	4	59	6.62	0.00231084	0.00122457	2.637			4.9				*
Ssc.30931.1.A1.at	0.41583	0.0002	0.00127905	7	128	6.62	0.00231084	0.00122457	2.637			5.42				*
Ssc.31121.1.S1.at	-0.38912	0.0006	0.00293278	18	0	6.62	0.00231084	0.00122457	2.638			5.2				*
Ssc.5832.1.S1.at	0.37443	0.001	0.0035655	3	0	6.62	0.00231084	0.00122457	2.637			4.65				*
Ssc.2202.3.S1.at	-0.49248	<.0001	0.000102503	11	41	6.61	0.0023304	0.00122457	2.633			4.7				*
Ssc.3902.1.S1.at	0.47648	<.0001	9.443e-05	16	68	6.61	0.0023304	0.00122457	2.632			4.74				*
Ssc.11367.1.S1.at	0.38149	0.0008	0.00307461	15	39	6.6	0.00235013	0.00122457	2.63			4.96				*
Ssc.25260.2.S1.at	-0.49742	<.0001	0.000102503	16	48	6.59	0.000207337	0.000863116	2.626			4.86				*
Ssc.6439.1.S1.at	-0.38747	0.0006	0.00293278	3	86	6.59	0.00237003	0.00122457	2.624			4.66				*
Ssc.10437.1.A1.at	0.38567	0.0007	0.00283924	7	38	6.58	0.00239011	0.00122457	2.622			5.38				*
Ssc.20455.1.S1.at	-0.38558	0.0007	0.00327654	5	37	6.57	0.00241036	0.00122457	2.618			5.66				*
Ssc.829.1.A1.at	0.43594	0.0001	0.000805803	1	138	6.56	0.000625195	0.00122457	2.611			5.48				*
Ssc.2887.1.S1.at	-0.47798	<.0001	0.000102503	16	49	6.56	0.00243079	0.00122457	2.615			4.75				*
Ssc.4060.1.S1.at	0.37497	0.001	0.0035655	12	151	6.54	0.00247218	0.00122457	2.607			4.81				*
Ssc.13850.2.S1.at	0.37718	0.0009	0.00331657	1	60	6.53	0.00251023	0.00122457	2.601			5.46				*
Ssc.4521.3.S1.at	0.48115	<.0001	9.443e-05	15	60	6.53	0.00228827	0.00122457	2.605			4.88				*
Ssc.2330.1.S1.at	-0.42841	0.0001	0.000877011	2	35	6.52	0.0025143	0.00122457	2.598			5.5				*
Ssc.24909.1.S1.at	0.41349	0.0003	0.00166718	7	118	6.52	0.00480639	0.00122457	2.599			5.35				*
Ssc.11258.1.A1.at	0.41503	0.0002	0.00127905	8	79	6.52	0.0025143	0.00122457	2.601			4.86				*
Ssc.29217.1.S1.at	-0.39462	0.0005	0.00260099	16	42	6.52	0.0025143	0.00122457	2.599			4.77				*
Ssc.11422.1.A1.at	-0.44342	<.0001	0.000102503	13	76	6.51	0.00113694	0.00122457	2.598			4.85				*
Ssc.25206.1.S1.at	-0.46204	<.0001	0.000102503	18	2	6.5	0.00255715	0.00122457	2.592			5.06				*
Ssc.21899.1.S1.at	-0.37613	0.001	0.00404213	9	0	6.49	0.00257886	0.00122457	2.588			4.85				*
Ssc.11427.1.A1.at	-0.38676	0.0007	0.00327654	2	99	6.49	0.00257886	0.00122457	2.589			5.6				*
Ssc.6737.2.A1.at	-0.40755	0.0003	0.00190784	15	69	6.48	0.00260076	0.00122457	2.584			4.91				*
Ssc.19550.1.S1.at	-0.45936	<.0001	0.000102503	13	46	6.47	0.00262285	0.00122457	2.58			4.83				*
Ssc.24174.1.S1.at	-0.47735	<.0001	0.000102503	13	107	6.47	0.00262285	0.00122457	2.581			4.87				*
Ssc.3998.1.S1.at	-0.40222	0.0004	0.00224418	12	110	6.47	0.00262285	0.00122457	2.582			4.77				*
Ssc.220.1.A1.at	0.40914	0.0003	0.00166718	12	87	6.44	0.00269028	0.00122457	2.57			4.82				*
Ssc.11101.2.S1.at	-0.45954	<.0001	0.000102503	1	53	6.44	0.00270826	0.00122457	2.567			5.39				*
Ssc.9341.1.S1.at	-0.4108	0.0003	0.00190784	8	110	6.43	0.00271315	0.00122457	2.567			5.08				*
Ssc.30525.1.A1.at	0.39006	0.0006	0.00253574	12	92	6.43	0.00271315	0.00122457	2.566			4.74				*
Ssc.5334.3.S1.a.at	-0.4125	0.0003	0.00190784	14	73	6.43	0.00271315	0.00122457	2.566			4.59				*
Ssc.15650.1.A1.at	0.5793	<.0001	9.443e-05	4	106	6.42	0.00273622	0.00122457	2.562			4.78				*
Ssc.19966.1.S1.at	-0.40642	0.0003	0.00190784	4	115	6.42	0.00273622	0.00122457	2.564			4.9				*
Ssc.17635.2.S1.at	-0.40029	0.0004	0.00224418	7	44	6.41	0.00275949	0.00122457	2.559			5.39				*
Ssc.4843.1.A1.at	0.4533	<.0001	9.443e-05	4	84	6.41	0.00275949	0.00122457	2.558			4.91				*
Ssc.6163.2.S1.at	-0.44717	<.0001	0.000102503	1	89	6.4	0.00280136	0.00122457	2.551			5.61				*
Ssc.6054.1.S1.a.at	-0.43805	<.0001	0.000102503	14	74	6.39	0.00280665	0.00122457	2.55			4.47				*
Ssc.6543.1.S1.at	-0.40645	0.0003	0.00190784	1	53	6.39	0.00282515	0.00122457	2.549			5.55				*
Ssc.16978.1.A1.at	0.40872	0.0003	0.00166718	16	51	6.38	0.00283054	0.00122457	2.547			4.85				*
Ssc.22051.2.S1.at	0.40936	0.0003	0.00166718	15	80	6.38	0.00283054	0.00122457	2.549			5.01				*
Ssc.30951.1.A1.at	0.46744	<.0001	9.443e-05	5	38	6.38	0.00283054	0.00122457	2.547			5.68				*
Ssc.17453.1.S1.at	0.38905	0.0006	0.00253574	16	49	6.36	0.00287895	0.00122457	2.541			4.84				*
Ssc.1416.1.S1.at	0.41845	0.0002	0.00127905	15	83	6.36	0.00287895	0.00122457	2.541			5.02				*
Ssc.29067.1.A1.s.at	-0.41374	0.0002	0.00145034	16	70	6.36	0.00287895	0.00122457	2.541			4.88				*
Ssc.29183.1.A1.at	0.4326	0.0001	0.000805803	16	64	6.36	0.00287895	0.00122457	2.54			4.86				*
Ssc.2957.1.S1.at	-0.49961	<.0001	0.000102503	1	21	6.36	0.00464387	0.00122457	2.539			5.48				*
Ssc.4543.1.S1.at	0.39401	0.0005	0.00230669	15	46	6.36	0.00287895	0.00122457	2.54			4.88				*
Ssc.24943.1.S1.at	-0.46611	<.0001	0.000102503	14	78	6.35	0.00290347	0.00122457	2.539			4.57				*
Ssc.20190.3.S1.at	0.38631	0.0007	0.00283924	1	11	6.34	0.00294724	0.00122457	2.53			5.56				*
Ssc.21490.2.S1.at	-0.40247	0.0004	0.00224418	8	91	6.34	0.000741793	0.00122457	2.532			4.95				*
Ssc.13585.8.S1.x.at	0.49311	<.0001	9.443e-05	3	86	6.34	0.00292821	0.00122457	2.532			4.59				*
Ssc.27652.1.A1.at	0.46241	<.0001	9.443e-05	17	0	6.34	0.00292821	0.00122457	2.535			4.35				*
Ssc.5700.1.S1.at	0.52898	<.0001	9.443e-05	16	43	6.34	0.00292821	0.00122457	2.535			4.83				*
Ssc.2744.1.S1.at	-0.3756	0.001	0.00404213	13	52	6.33	0.00295316	0.00122457	2.531			4.94				*
Ssc.5005.1.S1.at	0.38703	0.0007	0.00283924	12	104	6.33	0.00295316	0.00122457	2.529			4.75				*
Ssc.16794.1.A1.at	-0.50792	<.0001	0.000102503	12	114	6.32	0.00297833	0.00122457	2.528			4.93				*
Ssc.27622.1.S1.at	0.46963	<.0001	9.443e-05	9	59	6.32	0.00297833	0.00122457	2.527			4.74				*
Ssc.30625.1.S1.at	0.40972	0.0003	0.00166718	11	24	6.32	0.00297833	0.00122457	2.525			4.65				*
Ssc.24006.1.S1.at	0.38425	0.0007	0.00283924	18	19	6.31	0.00300373	0.00122457	2.521			5.03				*
Ssc.24859.1.A1.at	0.44168	<.0001	9.443e-05	3	0	6.31	0.00300373	0.00122457	2.521			4.69				*
Ssc.12715.1.S1.s.at	-0.44631	<.0001	0.000102503	4	108	6.31	0.00300373	0.00122457	2.521			4.87				*
Ssc.5520.1.S1.at	-0.5493	<.0001	0.000102503	2	60	6.31	0.00300373	0.00122457	2.523			5.63				*
Ssc.21752.1.S1.at	-0.48504	<.0001	0.000102503	14	76	6.3	0.00302934	0.00122457	2.518			4.44				*
Ssc.26234.2.S1.at	-0.50527	<.0001	0.000102503	2	34	6.3	0.00302934	0.00122457	2.519			5.63				*
Ssc.9122.1.S1.at	0.3815	0.0008	0.00307461	18	62	6.3	0.00302934	0.00122457	2.52			5.13				*
Ssc.28006.1.A1.at	0.43972	<.0001	9.443e-05	12	145	6.3	0.00302934	0.00122457	2.518			4.82				*
Ssc.19008.1.A1.at	0.39342	0.0005	0.00230669	18	8	6.29	0.00305518	0.00122457	2.515			5.06				*
Ssc.21640.2.S1.a.at	-0.37808	0.0009	0.00378924	2	52	6.29	0.00305518	0.00122457	2.515			5.62				*
Ssc.231.1.S1.at	-0.47969	<.0001	0.000102503	11	63	6.29	0.00305518	0.00122457	2.516			4.73				*
Ssc.19628.2.S1.a.at	-0.42213	0.0002	0.00145034	5	142	6.28	0.00426181	0.00122457	2.51			5.69				*
Ssc.21848.1.S1.at	0.43137	0.0001	0.000805803	1	123	6.28	0.00310093	0.00122457	2.508			5.61				*
Ssc.2028.1.S1.at	-0.40017	0.0004	0.00224418	5	90	6.27	0.00310755	0.00122457	2.508			5.72				*
Ssc.11152.1.S1.at	0.43143	0.0001	0.000805803	8	106	6.27	0.00310755	0.00122457	2.508			4.97				*
Ssc.1989.1.S1.at	0.47636	<.0001	9.443e-05	1	46	6.26	0.00315398	0.00122457	2.503			5.52				*
Ssc.13585.8.S1.x.at	0.49311	<.0001	9.443e-05	2	50	6.26	0.00313407	0.00122457	2.503			5.61				*
Ssc.3956.1.S1.s.at	-0.48583	<.0001	0.000102503	2	99	6.26	0.0084457	0.00122457	2.504			5.57				*
Ssc.14446.1.A1.at	0.53852	<.0001	9.443e-05	16	58	6.25	0.00316083	0.00122457	2.502			4.75				*
Ssc.27097.1.A1.at	-0.44193	<.0001	0.000102503	12	113	6.25	0.00316083	0.00122457	2.501			4.81				*
Ssc.29628.1.A1.at	0.39828	0.0004	0.00198964	3	11	6.25	0.00316083	0.00122457	2.502			4.58				*
Ssc.17712.1.S1.at	0.4432	<.0001	9.443e-05	5	0	6.24	0.00318783	0.00122457	2.496			5.78				*
Ssc.25260.2.S1.at	-0.49742	<.0001	0.000102503	3	86	6.24	0.00237003	0.00122457	2.495			4.7				*
Ssc.24502.1.A1.at	0.44456	<.0001	9.443e-05	7	0	6.23	0.00356113	0.00122457	2.491			5.38				*
Ssc.12138.1.A1.at	0.45175	<.0001	9.443e-05	15	50	6.23	0.00321506	0.00122457	2.492			4.91				*
Ssc.21945.1.S1.at	-0.41832	0.0002	0.00145034	14	65	6.2	0.0032982	0.00122457	2.482			4.49				*
Ssc.9958.1.A1.at	0.37997	0.0008	0.00307461	3	1	6.2	0.0032982	0.00122457	2.481			4.53				*
Ssc.19784.1.A1.at	-0.40312	0.0004	0.00224418	12	118	6.19	0.0033264	0.00122457	2.477			4.88				*
Ssc.21950.1.S1.at	0.37416	0.001	0.0035655	1	134	6.19	0.00551724	0.00122457	2.474			5.48				*
Ssc.9332.1.A1.at	-0.43426	0.0001	0.000877011	14	80	6.19	0.0033264	0.00122457	2.478			4.59				*
Ssc.11828.2.S1.at	-0.38966	0.0006	0.00293278	15	11	6.19	0.0033264	0.00122457	2.477			4.87				*
Ssc.27891.1.S1.at	0.42519	0.0002	0.00127905	10	0	6.19	0.0033264	0.00122457	2.478			5.1				*
Ssc.1787.1.A1.at	-0.42358	0.0002	0.00145034	12	33	6.17	0.00338355	0.00122457	2.471			4.77				*
Ssc.20244.2.S1.at	0.49351	<.0001	9.443e-05	16	23	6.17	0.00338355	0.00122457	2.472			4.89				*
Ssc.2507.2.S1.at	-0.42992	0.0001	0.000877011	16	98	6.17	0.00338355	0.00122457	2.471			4.89				*
Ssc.11828.2.S1.at	-0.38966	0.0006	0.00293278	14	67	6.17	0.00187297	0.00122457	2.471			4.54				*
Ssc.29526.1.A1.at	-0.40194	0.0004	0.00224418	16	70	6.17	0.00338355	0.00122457	2.469			4.74				*
Ssc.22662.1.S1.at	0.38071	0.0008	0.00307461	1	21	6.16	0.00343355	0.00122457	2.465			5.66				*
Ssc.1076.1.A1.at	0.45054	<.0001	9.443e-05	16	41	6.16	0.00408306	0.00122457	2.468			4.83				*
Ssc.7145.1.A1.at	0.46471	<.0001	9.443e-05	3	8	6.15	0.00344171	0.00122457	2.461			4.55				*
Ssc.2957.1.S1.at	-0.49961	<.0001	0.000102503	18	13	6.15	0.00344171	0.00122457	2.462			5.17				*
Ssc.3073.1.S1.at	0.58862	<.0001	9.443e-05	1	142	6.15	0.00346288	0.00122457	2.46			5.5				*
Ssc.2141.1.S1.at	0.52914	<.0001	9.443e-05	8	99	6.14	0.00347117	0.00122457	2.459			4.91				*
Ssc.9095.1.A1.at	0.50052	<.0001	9.443e-05	13	29	6.14	0.00347117	0.00122457	2.458			4.96				*
Ssc.9684.1.S1.at	-0.42916	0.0001	0.000877011	8	19	6.14	0.00347117	0.00122457	2.459			5.01				*
Ssc.9809.1.A1.at	-0.45118	<.0001	0.000102503	2	98	6.14	0.00988835	0.00122457	2.459			5.71				*
Ssc.10938.1.S1.at	0.44807	<.0001	9.443e-05	1	64	6.14	0.00349246	0.00122457	2.456			5.61				*
Ssc.3346.1.S1.at	-0.41695	0.0002	0.00145034	9	33	6.14	0.00347117	0.00122457	2.459			4.76				*
Ssc.7789.3.A1.at	0.43453	0.0001	0.000805803	18	42	6.13	0.00350089	0.00122457	2.457			5.06				*
Ssc.9543.2.S1.at	0.40182	0.0004	0.00198964	15	4	6.13	0.00350089	0.00122457	2.455			4.75				*
Ssc.13585.7.S1.a.at	0.49709	<.0001	9.443e-05	16	58	6.12	0.00181127	0.00122457	2.452			4.85				*
Ssc.24502.1.A1.at	0.44456	<.0001	9.443e-05	9	34	6.11	0.00321506	0.00122457	2.449			4.79				*
Ssc.25232.2.S1.a.at	-0.58645	<.0001	0.000102503	6	0	6.1	0.00359164	0.00122457	2.445			5.08				*
Ssc.25232.2.S1.a.at	-0.58645	<.0001	0.000102503	8	37	6.1	0.00359164	0.00122457	2.444			4.98				*
Ssc.7950.1.A1.at	0.52477	<.0001	9.443e-05	8	102	6.1	0.00359164	0.00122457	2.446			5.03				*
Ssc.11795.1.S1.at	-0.37628	0.001	0.00404213	2	47	6.1	0.00359164	0.00122457	2.446			5.57				*
Ssc.10878.1.A1.at	0.44391	<.0001	9.443e-05	15	80	6.09	0.00362243	0.00122457	2.441			4.81				*
Ssc.8589.1.S1.at	0.38839	0.0006	0.00253574	7	127	6.08	0.00365348	0.00122457	2.438			5.52				*
Ssc.2930.1.S1.at	0.48759	<.0001	9.443e-05	12	151	6.08	0.00365348	0.00122457	2.436			4.89				*
Ssc.12327.2.S1.a.at	-0.39392	0.0005	0.00260099	4	57	6.07	4.78231e-06	0.000145937	2.432			4.92				*
Ssc.12715.1.S1.s.at	-0.44631	<.0001	0.000102503	12	151	6.07	0.00368481	0.00122457	2.433			4.77				*
Ssc.4213.1.S1.at	0.37541	0.001	0.0035655	17	0	6.07	0.00368481	0.00122457	2.432			4.29				*
Ssc.24418.1.A1.at	0.53573	<.0001	9.443e-05	13	84	6.06	0.00371642	0.00122457	2.43			4.89				*
Ssc.6958.1.A1.at	0.4108	0.0003	0.00166718	14	27	6.06	6.35273e-05	0.000830222	2.428			4.53				*
Ssc.9746.1.S1.a.at	-0.3813	0.0008	0.00350172	12	151	6.06	0.00371642	0.00122457	2.43			4.85				*
Ssc.27786.1.S1.at	0.38235	0.0008	0.00307461	1	80	6.06	0.0051323	0.00122457	2.426			5.72				*
Ssc.30414.1.A1.at	-0.42023	0.0002	0.00145034	13	43	6.06	0.00371642	0.00122457	2.429			4.9				*
Ssc.21997.1.A1.at	-0.41233	0.0003	0.00190784	10	123	6.05	0.00374831	0.00122457	2.426			5.07				*
Ssc.19937.1.S1.at	0.38615	0.0007	0.00283924	12	65	6.04	0.00378047	0.00122457	2.422			4.86				*
Ssc.26106.1.S1.at	0.51927	<.0001	9.443e-05	7	124	6.04	0.00378047	0.00122457	2.422			5.31				*
Ssc.878.1.S1.at	0.40372	0.0004	0.00198964	17	24	6.04	0.00378047	0.00122457	2.422			4.34				*
Ssc.1347.1.S1.at	-0.4471	<.0001	0.000102503	14	62	6.04	0.00378047	0.00122457	2.423			4.61				*
Ssc.3762.1.A1.at	-0.4273	0.0001	0.000877011	18	32	6.04	0.00017858	0.000835929	2.422			5				*
Ssc.4936.1.S1.at	0.4853	<.0001	9.443e-05	16	32	6.04	0.00378047	0.00122457	2.423			4.73				*
Ssc.19588.2.A1.at	0.49663	<.0001	9.443e-05	3	0	6.03	0.00381292	0.00122457	2.419			4.71				*
Ssc.25144.1.S1.at	0.53677	<.0001	9.443e-05	8	110	6.03	0.00381292	0.00122457	2.419			4.98				*
Ssc.7946.1.S1.at	0.38765	0.0006	0.00253574	5	75	6.03	0.00650369	0.00122457	2.42			5.7				*
Ssc.9122.1.S1.at	0.3815	0.0008	0.00307461	5	2	6.03	0.0129955	0.00122504	2.418			5.79				*
Ssc.2993.2.A1.a.at	-0.41731	0.0002	0.00145034	2	98	6.03	0.00488984	0.00122457	2.417			5.66				*
Ssc.2002.1.S1.at	-0.39943	0.0004	0.00224418	13	43	6.02	0.00384566	0.00122457	2.415			4.81				*
Ssc.18340.2.S1.at	-0.43701	<.0001	0.000102503	8	21	6.01	0.00387868	0.00122457	2.412			5.03				*
Ssc.22067.1.A1.at	-0.45805	<.0001	0.000102503	5	150	6.01	0.00387868	0.00122457	2.413			5.64				*
Ssc.4014.1.S1.at	-0.43088	0.0001	0.000877011	9	29	6.01	0.00387868	0.00122457	2.413			4.77				*
Ssc.25206.1.S1.at	-0.46204	<.0001	0.000102503	7	80	6	0.003912	0.00122457	2.409			5.38				*
Ssc.11139.1.S1.at	-0.44684	<.0001	0.000102503	2	99	6	0.003912	0.00122457	2.407			5.57				*
Ssc.1271.3.S1.at	-0.58261	<.0001	0.000102503	14	65	6	0.003912	0.00122457	2.408			4.57				*
Ssc.12924.1.A1.at	-0.3841	0.0007	0.00327654	8	98	6	0.003912	0.00122457	2.406			4.97				*
Ssc.13897.1.A1.at	-0.40813	0.0003	0.00190784	12	122	6	0.003912	0.00122457	2.406			4.76				*
Ssc.10022.1.A1.at	0.4424	<.0001	9.443e-05	9	53	5.99	0.000544698	0.00122457	2.405			4.78				*
Ssc.4622.2.S1.at	0.41763	0.0002	0.00127905	7	23	5.99	0.00394561	0.00122457	2.406			5.42				*
Ssc.2792.1.S1.at	-0.45736	<.0001	0.000102503	2	47	5.98	0.00397952	0.00122457	2.402			5.72				*
Ssc.9510.1.S1.at	-0.37887	0.0009	0.00378924	8	110	5.97	0.00401373	0.00122457	2.396			4.98				*
Ssc.12327.2.S1.a.at	-0.39392	0.0005	0.00260099	2	49	5.97	0.00368481	0.00122457	2.397			5.59				*
Ssc.26492.1.A1.at	0.44476	<.0001	9.443e-05	2	137	5.97	0.00411818	0.00122457	2.397			5.58				*
Ssc.21117.1.A1.at	-0.37803	0.0009	0.00378924	14	90	5.96	0.00404824	0.00122457	2.393			4.53				*
Ssc.2405.1.A1.at	-0.39166	0.0006	0.00293278	5	40	5.96	0.00404824	0.00122457	2.394			5.71				*
Ssc.10588.1.A1.at	0.48852	<.0001	9.443e-05	2	0	5.96	0.00404824	0.00122457	2.394			5.48				*
Ssc.5389.1.S1.at	-0.46135	<.0001	0.000102503	14	61	5.96	0.00404824	0.00122457	2.392			4.54				*
Ssc.1849.1.A1.at	0.50395	<.0001	9.443e-05	15	77	5.95	0.0044106	0.00122457	2.388			4.94				*
Ssc.19966.1.S1.at	-0.40642	0.0003	0.00190784	8	73	5.95	0.00408306	0.00122457	2.388			4.91				*
Ssc.24867.1.S1.at	0.38896	0.0006	0.00253574	16	43	5.95	0.00408306	0.00122457	2.39			4.84				*
Ssc.1076.1.A1.at	0.45054	<.0001	9.443e-05	3	0	5.95	0.0034125	0.00122457	2.389			4.53				*
Ssc.4050.1.S1.at	0.3746	0.001	0.0035655	11	13	5.95	0.00408306	0.00122457	2.388			4.61				*
Ssc.5026.2.S1.at	-0.39097	0.0006	0.00293278	18	12	5.95	8.03492e-05	0.000835929	2.388			5.01				*
Ssc.19343.1.A1.at	-0.42458	0.0002	0.00145034	13	40	5.94	0.00411818	0.00122457	2.386			4.96				*
Ssc.26492.1.A1.at	0.44476	<.0001	9.443e-05	9	54	5.94	0.00401373	0.00122457	2.384			4.71				*
Ssc.11367.1.S1.at	0.38149	0.0008	0.00307461	18	8	5.93	0.00415362	0.00122457	2.382			5.05				*
Ssc.1334.1.A1.a.at	0.45885	<.0001	9.443e-05	15	81	5.93	0.00415362	0.00122457	2.381			4.9				*
Ssc.5646.1.S1.at	0.39	0.0006	0.00253574	12	134	5.93	0.000149177	0.000835929	2.383			4.77				*
Ssc.20866.1.S1.at	-0.47572	<.0001	0.000102503	15	63	5.92	0.000576469	0.00122457	2.379			4.81				*
Ssc.2476.2.S1.at	-0.40337	0.0004	0.00224418	6	70	5.92	0.00418936	0.00122457	2.378			5.14				*
Ssc.26264.1.S1.at	-0.45609	<.0001	0.000102503	11	17	5.92	0.00418936	0.00122457	2.378			4.67				*
Ssc.1287.1.S1.at	-0.38181	0.0008	0.00350172	14	83	5.92	0.00418936	0.00122457	2.377			4.61				*
Ssc.1675.1.S1.at	-0.48405	<.0001	0.000102503	8	110	5.91	0.00422543	0.00122457	2.374			4.93				*
Ssc.19550.1.S1.at	-0.45936	<.0001	0.000102503	6	0	5.91	0.00422543	0.00122457	2.376			5.18				*
Ssc.19628.2.S1.a.at	-0.42213	0.0002	0.00145034	2	95	5.9	0.00628193	0.00122457	2.372			5.63				*
Ssc.27267.1.A1.at	0.39343	0.0005	0.00230669	5	85	5.9	0.00426181	0.00122457	2.37			5.74				*
Ssc.2921.3.S1.at	-0.5198	<.0001	0.000102503	3	78	5.9	0.00185735	0.00122457	2.372			4.61				*
Ssc.5076.1.A1.at	0.51797	<.0001	9.443e-05	12	59	5.9	0.00426181	0.00122457	2.371			4.81				*
Ssc.5491.1.S1.at	0.40811	0.0003	0.00166718	1	142	5.9	0.00428613	0.00122457	2.367			5.44				*
Ssc.17320.1.S1.at	-0.39711	0.0005	0.00260099	4	75	5.89	0.00429852	0.00122457	2.365			4.92				*
Ssc.886.1.S1.at	-0.38135	0.0008	0.00350172	8	0	5.89	0.00429852	0.00122457	2.368			4.96				*
Ssc.1427.1.S1.at	-0.42662	0.0002	0.00145034	3	74	5.89	0.00429852	0.00122457	2.368			4.69				*
Ssc.27952.1.A1.at	0.42123	0.0002	0.00127905	18	10	5.89	0.00429852	0.00122457	2.368			5.17				*
Ssc.6484.1.S1.at	-0.49778	<.0001	0.000102503	6	83	5.89	0.00429852	0.00122457	2.368			5.22				*
Ssc.29728.1.A1.at	0.39455	0.0005	0.00230669	8	79	5.88	0.00433555	0.00122457	2.363			5.15				*
Ssc.8554.2.S1.at	-0.43916	<.0001	0.000102503	14	67	5.87	0.000121858	0.000835929	2.359			4.61				*
Ssc.27325.1.S1.at	0.43546	0.0001	0.000805803	4	57	5.87	0.00437291	0.00122457	2.36			4.86				*
Ssc.16978.1.A1.at	0.40872	0.0003	0.00166718	17	80	5.86	0.0044106	0.00122457	2.354			4.36				*
Ssc.1849.1.A1.at	0.50395	<.0001	9.443e-05	16	45	5.86	0.00408306	0.00122457	2.356			4.79				*
Ssc.5389.1.S1.at	-0.46135	<.0001	0.000102503	12	124	5.86	0.0044106	0.00122457	2.356			4.83				*
Ssc.5600.1.S1.at	0.49685	<.0001	9.443e-05	5	137	5.86	0.0044106	0.00122457	2.354			5.69				*
Ssc.21938.1.S1.at	0.38009	0.0008	0.00307461	6	61	5.84	0.00448699	0.00122457	2.348			5.16				*
Ssc.7060.2.S1.at	-0.45412	<.0001	0.000102503	3	36	5.84	0.00448699	0.00122457	2.348			4.59				*
Ssc.13432.1.A1.at	0.42583	0.0002	0.00127905	3	0	5.84	0.00448699	0.00122457	2.346			4.7				*
Ssc.3657.1.A1.at	0.37554	0.001	0.0035655	9	25	5.84	0.00448699	0.00122457	2.347			4.68				*
Ssc.4590.2.S1.a.at	-0.48329	<.0001	0.000102503	13	44	5.84	0.00448699	0.00122457	2.35			4.84				*
Ssc.21952.1.S1.at	-0.57571	<.0001	0.000102503	11	22	5.83	0.00452569	0.00122457	2.345			4.73				*
Ssc.24297.2.S1.a.at	-0.48139	<.0001	0.000102503	3	75	5.83	0.00452569	0.00122457	2.345			4.67				*
Ssc.136.1.S1.at	0.38945	0.0006	0.00253574	11	22	5.83	0.00452569	0.00122457	2.345			4.74				*
Ssc.30625.1.S1.at	0.40972	0.0003	0.00166718	12	97	5.83	0.00452569	0.00122457	2.345			4.72				*
Ssc.5309.1.S1.at	-0.48699	<.0001	0.000102503	3	84	5.83	0.00452569	0.00122457	2.343			4.64				*
Ssc.6324.1.S1.at	-0.38445	0.0007	0.00327654	1	54	5.83	0.0091378	0.00122457	2.342			5.54				*
Ssc.1793.1.S1.a.at	-0.38254	0.0008	0.00350172	9	1	5.82	0.00456473	0.00122457	2.339			4.88				*
Ssc.7362.2.S1.at	-0.41589	0.0002	0.00145034	14	64	5.82	0.00456473	0.00122457	2.342			4.56				*
Ssc.1076.1.A1.at	0.45054	<.0001	9.443e-05	15	72	5.82	0.00456473	0.00122457	2.341			4.9				*
Ssc.7167.1.A1.at	0.37503	0.001	0.0035655	12	101	5.81	0.00460413	0.00122457	2.335			4.77				*
Ssc.10272.1.A1.at	0.38328	0.0007	0.00283924	5	82	5.81	0.00460413	0.00122457	2.336			5.76				*
Ssc.1093.1.A1.at	0.46216	<.0001	9.443e-05	9	37	5.81	0.00460413	0.00122457	2.336			4.69				*
Ssc.21490.2.S1.at	-0.40247	0.0004	0.00224418	16	9	5.8	0.00292821	0.00122457	2.331			4.78				*
Ssc.9341.2.S1.at	-0.46309	<.0001	0.000102503	14	8	5.8	0.00464387	0.00122457	2.334			4.55				*
Ssc.10623.1.A1.at	0.3765	0.0009	0.00331657	15	61	5.8	0.00464387	0.00122457	2.335			4.86				*
Ssc.2957.1.S1.at	-0.49961	<.0001	0.000102503	14	77	5.8	0.00289776	0.00122457	2.334			4.7				*
Ssc.24827.1.A1.at	-0.42989	0.0001	0.000877011	12	148	5.79	0.00468396	0.00122457	2.329			4.83				*
Ssc.11101.2.S1.at	-0.45954	<.0001	0.000102503	5	47	5.79	0.0120018	0.00122504	2.33			5.76				*
Ssc.27462.1.A1.at	0.44781	<.0001	9.443e-05	12	124	5.79	0.00468396	0.00122457	2.329			4.84				*
Ssc.66.1.S2.at	0.41263	0.0003	0.00166718	16	92	5.79	0.00468396	0.00122457	2.33			4.82				*
Ssc.1905.1.A1.at	0.37733	0.0009	0.00331657	8	110	5.78	0.00472441	0.00122457	2.327			4.96				*
Ssc.11405.1.A1.at	0.40259	0.0004	0.00198964	14	76	5.78	0.00472441	0.00122457	2.327			4.56				*
Ssc.2744.1.S1.at	-0.3756	0.001	0.00404213	6	2	5.78	0.00472441	0.00122457	2.324			5.09				*
Ssc.3321.1.A1.at	0.39868	0.0004	0.00198964	12	151	5.78	0.00472441	0.00122457	2.326			4.78				*
Ssc.20206.1.S1.at	0.37722	0.0009	0.00331657	15	44	5.77	0.00476522	0.00122457	2.321			4.86				*
Ssc.6510.1.A1.at	0.37626	0.001	0.0035655	18	9	5.77	0.00476522	0.00122457	2.321			5.08				*
Ssc.15660.2.S1.a.at	-0.46873	<.0001	0.000102503	9	82	5.76	0.00480639	0.00122457	2.319			4.77				*
Ssc.20986.1.S1.at	0.39898	0.0004	0.00198964	10	151	5.76	0.00480639	0.00122457	2.317			5.03				*
Ssc.24909.1.S1.at	0.41349	0.0003	0.00166718	3	0	5.76	0.0025143	0.00122457	2.318			4.59				*
Ssc.8729.1.A1.at	0.51927	<.0001	9.443e-05	12	99	5.76	0.00480639	0.00122457	2.317			4.81				*
Ssc.19573.1.S1.at	0.47284	<.0001	9.443e-05	9	9	5.75	0.00484793	0.00122457	2.315			4.83				*
Ssc.9809.1.A1.at	-0.45118	<.0001	0.000102503	17	58	5.75	0.00347117	0.00122457	2.316			4.39				*
Ssc.13601.1.A1.at	0.56416	<.0001	9.443e-05	17	80	5.75	0.00484793	0.00122457	2.316			4.36				*
Ssc.1710.1.S1.at	-0.45566	<.0001	0.000102503	2	99	5.74	0.00488984	0.00122457	2.31			5.67				*
Ssc.21302.1.A1.at	0.46853	<.0001	9.443e-05	12	73	5.74	0.00488984	0.00122457	2.31			4.74				*
Ssc.9096.2.A1.at	0.40706	0.0003	0.00166718	12	2	5.74	0.00488984	0.00122457	2.309			4.68				*
Ssc.2993.2.A1.a.at	-0.41731	0.0002	0.00145034	12	119	5.74	0.00381292	0.00122457	2.31			4.86				*
Ssc.3346.1.S1.at	-0.41695	0.0002	0.00145034	6	0	5.74	0.00488984	0.00122457	2.309			5.08				*
Ssc.20866.1.S1.at	-0.47572	<.0001	0.000102503	2	47	5.73	0.00418936	0.00122457	2.307			5.64				*
Ssc.20907.1.S1.at	-0.41346	0.0003	0.00190784	17	38	5.73	0.00493211	0.00122457	2.306			4.43				*
Ssc.15030.1.S1.a.at	-0.38796	0.0006	0.00293278	13	44	5.73	0.00493211	0.00122457	2.306			4.94				*
Ssc.3016.1.S1.at	0.40583	0.0003	0.00166718	12	47	5.73	0.00493211	0.00122457	2.306			4.81				*
Ssc.5907.1.S1.at	-0.47926	<.0001	0.000102503	16	16	5.73	0.00493211	0.00122457	2.307			4.82				*
Ssc.21950.1.S1.at	0.37416	0.001	0.0035655	15	32	5.72	0.00644751	0.00122457	2.303			4.9				*
Ssc.8972.1.S1.at	-0.38603	0.0007	0.00327654	1	0	5.72	0.00859469	0.00122457	2.301			5.53				*
Ssc.4936.1.S1.at	0.4853	<.0001	9.443e-05	1	142	5.71	0.00504479	0.00122457	2.299			5.54				*
Ssc.5638.1.S1.at	-0.51415	<.0001	0.000102503	2	48	5.71	0.0050178	0.00122457	2.3			5.59				*
Ssc.2021.1.S1.at	0.47898	<.0001	9.443e-05	12	50	5.7	0.00506122	0.00122457	2.295			4.89				*
Ssc.8784.1.S1.at	-0.38012	0.0008	0.00350172	9	36	5.7	0.00506122	0.00122457	2.295			4.8				*
Ssc.15604.1.S1.at	0.38013	0.0008	0.00307461	2	50	5.7	0.00851986	0.00122457	2.295			5.64				*
Ssc.20115.1.S1.at	-0.48256	<.0001	0.000102503	1	13	5.69	0.0051323	0.00122457	2.291			5.57				*
Ssc.8974.1.S1.at	0.40945	0.0003	0.00166718	15	84	5.69	0.00650369	0.00122457	2.293			4.94				*
Ssc.1271.3.S1.at	-0.58261	<.0001	0.000102503	3	86	5.69	0.00510503	0.00122457	2.29			4.66				*
Ssc.27786.1.S1.at	0.38235	0.0008	0.00307461	3	50	5.69	0.00376166	0.00122457	2.288			4.56				*
Ssc.4014.1.S1.at	-0.43088	0.0001	0.000877011	13	37	5.69	0.00510503	0.00122457	2.292			4.92				*
Ssc.25615.1.A1.at	0.37687	0.0009	0.00331657	3	0	5.68	0.00514922	0.00122457	2.287			4.73				*
Ssc.1449.1.S1.at	0.37462	0.001	0.0035655	18	94	5.68	0.00514922	0.00122457	2.288			5.1				*
Ssc.14522.1.S1.at	0.46016	<.0001	9.443e-05	16	48	5.68	0.00514922	0.00122457	2.288			4.76				*
Ssc.27462.1.A1.at	0.44781	<.0001	9.443e-05	8	12	5.68	0.00514922	0.00122457	2.287			5.03				*
Ssc.5607.2.S1.at	-0.37579	0.001	0.00404213	6	65	5.68	0.00514922	0.00122457	2.289			5.07				*
Ssc.19009.1.S1.at	0.53173	<.0001	9.443e-05	2	49	5.67	0.0133452	0.00122652	2.286			5.52				*
Ssc.24867.1.S1.at	0.38896	0.0006	0.00253574	4	115	5.67	0.00519381	0.00122457	2.285			4.94				*
Ssc.25237.1.S1.at	-0.4263	0.0002	0.00145034	12	112	5.67	0.00519381	0.00122457	2.286			4.92				*
Ssc.922.2.S1.at	-0.44906	<.0001	0.000102503	14	66	5.67	0.00519381	0.00122457	2.285			4.52				*
Ssc.9269.1.S1.at	0.38246	0.0008	0.00307461	3	0	5.67	0.00519381	0.00122457	2.286			4.69				*
Ssc.11096.1.S1.at	0.50964	<.0001	9.443e-05	14	0	5.67	0.00519381	0.00122457	2.283			4.48				*
Ssc.11188.1.S1.at	-0.40889	0.0003	0.00190784	11	0	5.67	0.00519381	0.00122457	2.285			4.6				*
Ssc.15604.1.S1.at	0.38013	0.0008	0.00307461	9	56	5.67	0.00506122	0.00122457	2.285			4.76				*
Ssc.3115.1.S1.at	-0.40039	0.0004	0.00224418	2	9	5.66	0.00523879	0.00122457	2.282			5.63				*
Ssc.3869.1.A1.at	-0.45071	<.0001	0.000102503	16	47	5.66	0.00523879	0.00122457	2.279			4.82				*
Ssc.5520.1.S1.at	-0.5493	<.0001	0.000102503	5	90	5.66	0.00523879	0.00122457	2.282			5.66				*
Ssc.12448.1.S1.at	0.39877	0.0004	0.00198964	15	61	5.64	0.00532996	0.00122457	2.273			4.85				*
Ssc.2930.1.S1.a.at	0.47057	<.0001	9.443e-05	16	46	5.64	0.00532996	0.00122457	2.272			4.73				*
Ssc.30877.1.S1.at	0.443	<.0001	9.443e-05	9	33	5.64	0.00532996	0.00122457	2.274			4.71				*
Ssc.6107.1.S1.at	-0.38256	0.0008	0.00350172	15	44	5.64	0.00532996	0.00122457	2.272			4.88				*
Ssc.19613.3.A1.at	-0.4887	<.0001	0.000102503	16	34	5.63	0.00537616	0.00122457	2.271			4.86				*
Ssc.24035.2.A1.at	0.3883	0.0006	0.00253574	4	48	5.63	0.00537616	0.00122457	2.271			4.95				*
Ssc.9950.1.A1.at	0.38621	0.0007	0.00283924	1	137	5.63	0.00540434	0.00122457	2.267			5.57				*
Ssc.11910.1.S1.at	-0.40875	0.0003	0.00190784	2	52	5.63	0.00709402	0.00122457	2.269			5.62				*
Ssc.3574.1.A1.at	0.56321	<.0001	9.443e-05	16	50	5.63	0.00109096	0.00122457	2.27			4.74				*
Ssc.16537.1.S1.at	0.41091	0.0003	0.00166718	7	127	5.62	0.00542277	0.00122457	2.266			5.35				*
Ssc.19150.1.S1.s.at	-0.42273	0.0002	0.00145034	1	142	5.62	0.0054511	0.00122457	2.263			5.45				*
Ssc.10835.1.A1.at	-0.44938	<.0001	0.000102503	1	126	5.62	0.0054511	0.00122457	2.264			5.56				*
Ssc.25250.3.S1.a.at	-0.45817	<.0001	0.000102503	9	43	5.61	0.0054698	0.00122457	2.262			4.66				*
Ssc.9404.1.S1.at	-0.37342	0.001	0.00404213	7	128	5.61	0.00767239	0.00122457	2.261			5.42				*
Ssc.5057.2.S1.at	-0.43774	<.0001	0.000102503	3	73	5.61	0.0054698	0.00122457	2.263			4.64				*
Ssc.21950.1.S1.at	0.37416	0.001	0.0035655	11	22	5.6	0.00497477	0.00122457	2.257			4.66				*
Ssc.1093.1.A1.at	0.46216	<.0001	9.443e-05	16	71	5.6	0.00551724	0.00122457	2.26			4.89				*
Ssc.13523.1.A1.at	0.40965	0.0003	0.00166718	8	81	5.6	0.00551724	0.00122457	2.258			4.88				*
Ssc.4050.1.S1.at	0.3746	0.001	0.0035655	10	31	5.6	0.00551724	0.00122457	2.257			4.97				*
Ssc.22056.1.S1.at	-0.4455	<.0001	0.000102503	15	10	5.59	0.00581093	0.00122457	2.254			4.89				*
Ssc.4157.1.A1.at	-0.38441	0.0007	0.00327654	8	63	5.59	0.00556511	0.00122457	2.255			4.91				*
Ssc.3452.1.A1.at	0.48214	<.0001	9.443e-05	8	110	5.58	0.0056134	0.00122457	2.252			5.01				*
Ssc.4203.1.S1.at	0.37864	0.0009	0.00331657	3	9	5.58	0.0056134	0.00122457	2.251			4.65				*
Ssc.6410.1.S1.at	0.43496	0.0001	0.000805803	15	60	5.58	0.0056134	0.00122457	2.252			4.87				*
Ssc.20917.1.S1.at	0.45791	<.0001	9.443e-05	10	124	5.57	0.00566213	0.00122457	2.246			5				*
Ssc.9544.1.S1.at	0.39819	0.0004	0.00198964	6	86	5.57	0.00566213	0.00122457	2.247			5.07				*
Ssc.11620.3.S1.a.at	0.42881	0.0001	0.000805803	10	142	5.57	0.00566213	0.00122457	2.246			5.06				*
Ssc.12715.1.S1.s.at	-0.44631	<.0001	0.000102503	2	99	5.57	0.00566213	0.00122457	2.248			5.57				*
Ssc.30766.1.A1.at	0.46706	<.0001	9.443e-05	6	61	5.57	0.00566213	0.00122457	2.247			4.94				*
Ssc.4242.2.S1.at	-0.56325	<.0001	0.000102503	13	25	5.57	0.00566213	0.00122457	2.247			4.8				*
Ssc.10672.1.A1.at	0.38853	0.0006	0.00253574	17	0	5.56	0.00571129	0.00122457	2.242			4.43				*
Ssc.5035.1.S1.at	-0.38252	0.0008	0.00350172	11	49	5.56	0.00954724	0.00122457	2.245			4.67				*
Ssc.22283.1.A1.at	-0.57783	<.0001	0.000102503	16	70	5.55	0.00576089	0.00122457	2.238			4.78				*
Ssc.11440.1.A1.at	0.51951	<.0001	9.443e-05	15	73	5.55	0.00576089	0.00122457	2.241			4.95				*
Ssc.12491.1.A1.at	0.54562	<.0001	9.443e-05	16	83	5.55	0.00576089	0.00122457	2.241			4.74				*
Ssc.2749.1.S1.at	0.40372	0.0004	0.00198964	12	151	5.55	0.00576089	0.00122457	2.24			4.84				*
Ssc.17265.1.S1.at	-0.38179	0.0008	0.00350172	9	51	5.54	0.00581093	0.00122457	2.234			4.73				*
Ssc.22056.1.S1.at	-0.4455	<.0001	0.000102503	14	66	5.54	0.00556511	0.00122457	2.238			4.48				*
Ssc.25523.1.S1.at	0.53066	<.0001	9.443e-05	7	128	5.54	0.00581093	0.00122457	2.236			5.4				*
Ssc.13581.1.S1.at	-0.53935	<.0001	0.000102503	14	66	5.54	0.00581093	0.00122457	2.237			4.6				*
Ssc.14079.1.A1.at	0.42245	0.0002	0.00127905	8	91	5.54	0.00581093	0.00122457	2.237			5.01				*
Ssc.21936.2.S1.at	-0.41171	0.0003	0.00190784	14	9	5.53	0.00586142	0.00122457	2.232			4.69				*
Ssc.12924.1.A1.at	-0.3841	0.0007	0.00327654	18	44	5.53	0.00586142	0.00122457	2.234			5.11				*
Ssc.14524.1.S1.at	-0.51651	<.0001	0.000102503	3	86	5.53	0.00586142	0.00122457	2.232			4.68				*
Ssc.6142.1.S1.at	-0.53744	<.0001	0.000102503	13	73	5.53	0.00586142	0.00122457	2.231			4.83				*
Ssc.242.1.S1.a.at	-0.38182	0.0008	0.00350172	8	70	5.52	0.00606793	0.00122457	2.229			4.89				*
Ssc.24354.1.S1.at	-0.39039	0.0006	0.00293278	17	14	5.52	0.00591236	0.00122457	2.228			4.42				*
Ssc.3977.1.A1.at	0.55614	<.0001	9.443e-05	7	117	5.52	0.00591236	0.00122457	2.228			5.35				*
Ssc.24953.1.S1.at	-0.43021	0.0001	0.000877011	13	48	5.51	0.00596375	0.00122457	2.225			4.84				*
Ssc.8554.2.S1.at	-0.43916	<.0001	0.000102503	3	86	5.51	0.00437291	0.00122457	2.225			4.7				*
Ssc.9995.1.S1.at	-0.38101	0.0008	0.00350172	15	10	5.51	0.00596375	0.00122457	2.226			4.86				*
Ssc.5005.1.S1.at	0.38703	0.0007	0.00283924	17	21	5.51	0.00596375	0.00122457	2.225			4.39				*
Ssc.19416.1.A1.at	0.46508	<.0001	9.443e-05	12	101	5.5	0.00601561	0.00122457	2.222			4.87				*
Ssc.21936.2.S1.at	-0.41171	0.0003	0.00190784	8	0	5.5	0.00656038	0.00122457	2.222			4.99				*
Ssc.27384.1.S1.at	0.42408	0.0002	0.00127905	9	56	5.5	0.00601561	0.00122457	2.22			4.78				*
Ssc.23457.1.S1.at	-0.3933	0.0005	0.00260099	13	35	5.49	0.00606793	0.00122457	2.218			4.89				*
Ssc.242.1.S1.a.at	-0.38182	0.0008	0.00350172	15	48	5.49	0.00591236	0.00122457	2.215			4.81				*
Ssc.9096.2.A1.at	0.40706	0.0003	0.00166718	16	74	5.49	0.00606793	0.00122457	2.217			4.92				*
Ssc.11096.1.S1.at	0.50964	<.0001	9.443e-05	6	0	5.49	0.00606793	0.00122457	2.218			5.17				*
Ssc.27097.1.A1.at	-0.44193	<.0001	0.000102503	16	83	5.49	0.00606793	0.00122457	2.218			4.84				*
Ssc.15372.1.A1.at	-0.51594	<.0001	0.000102503	13	56	5.48	0.00612072	0.00122457	2.211			4.88				*
Ssc.26638.1.S1.at	-0.40104	0.0004	0.00224418	15	0	5.48	0.00612072	0.00122457	2.212			4.86				*
Ssc.18680.1.A1.at	-0.42354	0.0002	0.00145034	3	86	5.47	0.00617397	0.00122457	2.208			4.61				*
Ssc.24418.1.A1.at	0.53573	<.0001	9.443e-05	7	128	5.47	0.00617397	0.00122457	2.211			5.37				*
Ssc.30621.1.A1.at	-0.40874	0.0003	0.00190784	12	111	5.47	0.00617397	0.00122457	2.209			4.96				*
Ssc.6324.1.S1.at	-0.38445	0.0007	0.00327654	4	41	5.47	0.00617397	0.00122457	2.209			4.97				*
Ssc.26240.1.S1.at	0.38073	0.0008	0.00307461	12	3	5.46	0.00622771	0.00122457	2.207			4.83				*
Ssc.1375.1.A1.at	0.49656	<.0001	9.443e-05	8	110	5.46	0.00622771	0.00122457	2.205			4.98				*
Ssc.5069.1.S1.at	0.40393	0.0004	0.00198964	16	38	5.46	0.00622771	0.00122457	2.207			4.7				*
Ssc.19628.2.S1.a.at	-0.42213	0.0002	0.00145034	11	39	5.45	0.00308125	0.00122457	2.201			4.68				*
Ssc.22387.1.A1.at	-0.42126	0.0002	0.00145034	12	121	5.45	0.00628193	0.00122457	2.2			4.79				*
Ssc.24219.1.S1.at	0.41984	0.0002	0.00127905	8	13	5.45	0.00628193	0.00122457	2.203			4.99				*
Ssc.28083.1.A1.at	0.37591	0.001	0.0035655	14	66	5.45	0.00628193	0.00122457	2.201			4.75				*
Ssc.29183.1.A1.at	0.4326	0.0001	0.000805803	8	41	5.45	0.00628193	0.00122457	2.202			4.94				*
Ssc.31166.1.S1.at	0.4447	<.0001	9.443e-05	9	56	5.45	0.00628193	0.00122457	2.201			4.8				*
Ssc.4381.1.S1.at	0.52289	<.0001	9.443e-05	12	151	5.45	0.00628193	0.00122457	2.204			4.77				*
Ssc.25498.1.S1.at	-0.58386	<.0001	0.000102503	12	38	5.44	0.00633663	0.00122457	2.198			4.74				*
Ssc.2551.1.A1.at	0.48	<.0001	9.443e-05	15	39	5.44	0.00633663	0.00122457	2.196			4.92				*
Ssc.3311.1.S1.at	0.44507	<.0001	9.443e-05	16	32	5.44	0.00633663	0.00122457	2.198			4.92				*
Ssc.19541.1.A1.at	0.40735	0.0003	0.00166718	18	94	5.43	0.00639182	0.00122457	2.196			4.94				*
Ssc.23921.1.S1.at	0.427	0.0001	0.000805803	3	0	5.43	0.00639182	0.00122457	2.194			4.65				*
Ssc.25584.1.S1.at	0.46636	<.0001	9.443e-05	16	67	5.43	0.00639182	0.00122457	2.194			4.84				*
Ssc.3157.2.S1.at	0.42202	0.0002	0.00127905	11	15	5.43	0.00639182	0.00122457	2.193			4.76				*
Ssc.4543.1.S1.at	0.39401	0.0005	0.00230669	14	2	5.43	0.00639182	0.00122457	2.193			4.59				*
Ssc.6072.1.S1.at	0.45357	<.0001	9.443e-05	12	120	5.43	0.00639182	0.00122457	2.194			4.82				*
Ssc.21950.1.S1.at	0.37416	0.001	0.0035655	17	36	5.42	0.00178121	0.00122457	2.189			4.35				*
Ssc.25099.1.S1.a.at	-0.38291	0.0008	0.00350172	12	105	5.42	0.00644751	0.00122457	2.19			4.78				*
Ssc.8337.1.S1.a.at	-0.48234	<.0001	0.000102503	17	34	5.42	0.00644751	0.00122457	2.192			4.38				*
Ssc.9264.1.A1.at	0.38233	0.0008	0.00307461	16	57	5.42	0.00644751	0.00122457	2.192			5				*
Ssc.5007.1.A1.at	0.44844	<.0001	9.443e-05	18	94	5.42	0.00644751	0.00122457	2.189			5.04				*
Ssc.15635.1.S1.a.at	0.4183	0.0002	0.00127905	11	15	5.41	0.00650369	0.00122457	2.187			4.71				*
Ssc.7946.1.S1.at	0.38765	0.0006	0.00253574	18	16	5.41	0.00381292	0.00122457	2.187			5.01				*
Ssc.8974.1.S1.at	0.40945	0.0003	0.00166718	9	59	5.41	0.00510503	0.00122457	2.189			4.71				*
Ssc.11093.1.S1.at	0.38303	0.0008	0.00307461	17	25	5.41	0.00650369	0.00122457	2.185			4.32				*
Ssc.12327.2.S1.a.at	-0.39392	0.0005	0.00260099	7	97	5.41	0.00650369	0.00122457	2.185			5.37				*
Ssc.27545.1.S1.at	-0.37709	0.0009	0.00378924	12	116	5.41	0.00650369	0.00122457	2.186			4.74				*
Ssc.21936.2.S1.at	-0.41171	0.0003	0.00190784	12	30	5.4	0.00601561	0.00122457	2.183			4.78				*
Ssc.7243.1.A1.at	0.38576	0.0007	0.00283924	8	0	5.4	0.000689303	0.00122457	2.182			4.98				*
Ssc.27325.1.S1.at	0.43546	0.0001	0.000805803	3	0	5.4	0.00656038	0.00122457	2.181			4.59				*
Ssc.29048.1.S1.a.at	0.37793	0.0009	0.00331657	8	110	5.4	0.00656038	0.00122457	2.183			4.83				*
Ssc.30780.3.S1.at	-0.37868	0.0009	0.00378924	9	54	5.4	0.00656038	0.00122457	2.182			4.78				*
Ssc.6365.1.A1.at	0.47041	<.0001	9.443e-05	8	107	5.4	0.00656038	0.00122457	2.183			4.91				*
Ssc.18186.1.S1.at	0.49888	<.0001	9.443e-05	12	151	5.39	0.00661758	0.00122457	2.18			4.79				*
Ssc.24953.1.S1.at	-0.43021	0.0001	0.000877011	15	0	5.39	0.00661758	0.00122457	2.179			4.89				*
Ssc.1287.1.S1.at	-0.38181	0.0008	0.00350172	8	63	5.39	0.00661758	0.00122457	2.178			4.83				*
Ssc.25002.1.S1.at	0.46097	<.0001	9.443e-05	6	61	5.38	0.00815562	0.00122457	2.177			5.16				*
Ssc.7185.1.A1.at	-0.40024	0.0004	0.00224418	12	104	5.38	0.00667529	0.00122457	2.176			4.78				*
Ssc.10701.1.A1.at	0.42692	0.0001	0.000805803	12	111	5.38	0.00667529	0.00122457	2.176			4.82				*
Ssc.4836.1.S1.at	-0.51271	<.0001	0.000102503	12	89	5.38	0.00667529	0.00122457	2.175			4.84				*
Ssc.2451.1.A1.at	0.4445	<.0001	9.443e-05	9	56	5.37	0.00673352	0.00122457	2.173			4.85				*
Ssc.7364.1.A1.at	-0.45062	<.0001	0.000102503	13	81	5.37	0.00673352	0.00122457	2.173			4.87				*
Ssc.17512.1.S1.at	0.41627	0.0002	0.00127905	15	57	5.36	0.00679227	0.00122457	2.167			4.88				*
Ssc.19613.1.S1.at	-0.43089	0.0001	0.000877011	16	42	5.35	0.00685154	0.00122457	2.163			4.82				*
Ssc.20956.1.S1.at	-0.40089	0.0004	0.00224418	15	56	5.35	0.00685154	0.00122457	2.163			4.96				*
Ssc.24194.2.S1.a.at	-0.44254	<.0001	0.000102503	3	86	5.35	0.00685154	0.00122457	2.166			4.67				*
Ssc.24346.1.S1.at	-0.42495	0.0002	0.00145034	17	28	5.35	0.00685154	0.00122457	2.165			4.34				*
Ssc.25206.1.S1.at	-0.46204	<.0001	0.000102503	8	97	5.35	0.00685154	0.00122457	2.164			4.86				*
Ssc.9086.1.A1.at	-0.4915	<.0001	0.000102503	6	61	5.35	0.00685154	0.00122457	2.166			5.04				*
Ssc.28888.1.S1.at	0.54829	<.0001	9.443e-05	3	0	5.35	0.00685154	0.00122457	2.165			4.63				*
Ssc.4539.1.S1.at	0.50898	<.0001	9.443e-05	6	61	5.35	0.00685154	0.00122457	2.162			5.08				*
Ssc.4908.1.S1.at	-0.43144	0.0001	0.000877011	14	73	5.35	0.00685154	0.00122457	2.164			4.49				*
Ssc.19134.2.S1.at	0.38842	0.0006	0.00253574	12	98	5.34	0.00691135	0.00122457	2.161			4.83				*
Ssc.20244.2.S1.at	0.49351	<.0001	9.443e-05	12	73	5.34	0.00691135	0.00122457	2.162			4.74				*
Ssc.11096.1.S1.at	0.50964	<.0001	9.443e-05	12	49	5.34	0.00691135	0.00122457	2.161			4.78				*
Ssc.13167.1.A1.at	-0.46236	<.0001	0.000102503	12	66	5.34	0.00691135	0.00122457	2.16			4.85				*
Ssc.3321.1.A1.at	0.39868	0.0004	0.00198964	16	53	5.34	0.00691135	0.00122457	2.159			4.89				*
Ssc.5611.1.S1.at	-0.43274	0.0001	0.000877011	6	4	5.34	0.00691135	0.00122457	2.159			5.23				*
SscAffx.15.1.S1.s.at	-0.39541	0.0005	0.00260099	4	0	5.34	0.00691135	0.00122457	2.161			4.88				*
Ssc.16336.1.S1.at	-0.43212	0.0001	0.000877011	16	9	5.33	0.0069717	0.00122457	2.158			4.84				*
Ssc.20353.1.S1.at	0.50266	<.0001	9.443e-05	3	86	5.33	0.0069717	0.00122457	2.157			4.62				*
Ssc.9253.1.A1.at	-0.40112	0.0004	0.00224418	13	51	5.33	0.0069717	0.00122457	2.157			4.93				*
Ssc.15252.1.S1.at	0.51131	<.0001	9.443e-05	11	29	5.33	0.0069717	0.00122457	2.155			4.8				*
Ssc.26479.1.A1.at	0.40427	0.0004	0.00198964	13	120	5.33	0.000162562	0.000835929	2.157			4.74				*
Ssc.4622.2.S1.at	0.41763	0.0002	0.00127905	12	111	5.33	0.0069717	0.00122457	2.158			4.85				*
Ssc.25255.1.S1.at	0.38588	0.0007	0.00283924	4	49	5.32	0.00703259	0.00122457	2.154			4.98				*
Ssc.8.1.S1.at	0.39544	0.0005	0.00230669	12	66	5.32	0.00703259	0.00122457	2.152			4.77				*
Ssc.9271.1.A1.at	0.38969	0.0006	0.00253574	6	77	5.32	0.00703259	0.00122457	2.152			5.08				*
Ssc.950.1.S1.at	0.40691	0.0003	0.00166718	18	8	5.32	0.00703259	0.00122457	2.155			5				*
Ssc.1108.1.S1.at	-0.39837	0.0004	0.00224418	14	68	5.31	0.00709402	0.00122457	2.148			4.57				*
Ssc.11635.1.A1.at	0.41178	0.0003	0.00166718	7	128	5.31	0.00709402	0.00122457	2.15			5.29				*
Ssc.11689.1.A1.at	0.39926	0.0004	0.00198964	16	32	5.31	0.00709402	0.00122457	2.148			4.76				*
Ssc.11910.1.S1.at	-0.40875	0.0003	0.00190784	13	25	5.31	0.00537616	0.00122457	2.147			4.82				*
Ssc.6072.1.S1.at	0.45357	<.0001	9.443e-05	8	82	5.3	0.00715601	0.00122457	2.144			4.94				*
Ssc.3657.1.A1.at	0.37554	0.001	0.0035655	18	94	5.29	0.00721855	0.00122457	2.142			5.05				*
Ssc.5685.1.S1.at	0.38219	0.0008	0.00307461	18	82	5.29	0.00851986	0.00122457	2.143			5.17				*
Ssc.16336.1.S2.at	-0.48284	<.0001	0.000102503	12	95	5.28	0.00728166	0.00122457	2.139			4.83				*
Ssc.1725.1.S1.at	-0.45434	<.0001	0.000102503	18	2	5.28	0.00728166	0.00122457	2.14			5.04				*
Ssc.8589.1.S1.at	0.38839	0.0006	0.00253574	6	112	5.28	0.00728166	0.00122457	2.136			5.13				*
Ssc.6543.1.S1.at	-0.40645	0.0003	0.00190784	14	70	5.28	0.00728166	0.00122457	2.14			4.64				*
Ssc.1618.1.A1.at	0.38228	0.0008	0.00307461	12	112	5.27	0.00734533	0.00122457	2.135			4.84				*
Ssc.7060.2.S1.at	-0.45412	<.0001	0.000102503	16	23	5.27	0.00734533	0.00122457	2.136			4.68				*
Ssc.5907.1.S1.at	-0.47926	<.0001	0.000102503	4	104	5.27	0.00734533	0.00122457	2.133			4.88				*
Ssc.25232.2.S1.a.at	-0.58645	<.0001	0.000102503	18	2	5.26	0.0083722	0.00122457	2.132			5.16				*
Ssc.27601.1.S1.at	-0.48105	<.0001	0.000102503	14	15	5.26	0.00740958	0.00122457	2.13			4.48				*
Ssc.28384.1.A1.at	-0.40146	0.0004	0.00224418	9	48	5.26	0.00740958	0.00122457	2.128			4.76				*
Ssc.2141.1.S1.at	0.52914	<.0001	9.443e-05	10	151	5.24	0.00753981	0.00122457	2.121			5.07				*
Ssc.2202.3.S1.at	-0.49248	<.0001	0.000102503	17	32	5.24	0.00753981	0.00122457	2.124			4.45				*
Ssc.24260.1.S1.at	0.54691	<.0001	9.443e-05	12	99	5.24	0.00753981	0.00122457	2.123			4.87				*
Ssc.9746.1.S1.a.at	-0.3813	0.0008	0.00350172	13	50	5.24	0.00753981	0.00122457	2.124			4.95				*
Ssc.12083.2.S1.at	-0.43715	<.0001	0.000102503	11	52	5.24	0.00753981	0.00122457	2.122			4.61				*
Ssc.27959.1.S1.s.at	0.40051	0.0004	0.00198964	12	65	5.24	0.000779054	0.00122457	2.123			4.87				*
Ssc.21918.1.S1.at	-0.51568	<.0001	0.000102503	3	0	5.23	0.0076058	0.00122457	2.12			4.62				*
Ssc.11898.1.A1.at	-0.38115	0.0008	0.00350172	12	111	5.23	0.0076058	0.00122457	2.121			4.86				*
Ssc.13585.7.S1.a.at	0.49709	<.0001	9.443e-05	3	86	5.23	0.0076058	0.00122457	2.12			4.63				*
Ssc.2708.1.S1.at	-0.41292	0.0003	0.00190784	16	45	5.23	0.0076058	0.00122457	2.121			4.77				*
Ssc.27622.1.S1.at	0.46963	<.0001	9.443e-05	4	66	5.23	0.0076058	0.00122457	2.119			4.86				*
Ssc.4363.2.S1.at	-0.42035	0.0002	0.00145034	3	73	5.23	0.010242	0.00122457	2.117			4.71				*
Ssc.5646.1.S1.at	0.39	0.0006	0.00253574	10	34	5.23	0.00415362	0.00122457	2.119			5.05				*
Ssc.1757.1.S1.at	-0.46934	<.0001	0.000102503	14	78	5.22	0.00767239	0.00122457	2.117			4.67				*
Ssc.18268.1.A1.at	-0.43936	<.0001	0.000102503	12	66	5.22	0.00767239	0.00122457	2.115			4.83				*
Ssc.8395.1.A1.at	0.39168	0.0006	0.00253574	16	57	5.22	0.00767239	0.00122457	2.117			4.69				*
Ssc.9404.1.S1.at	-0.37342	0.001	0.00404213	3	59	5.22	0.0054698	0.00122457	2.116			4.66				*
Ssc.1554.2.S1.at	0.42222	0.0002	0.00127905	10	131	5.22	0.00767239	0.00122457	2.117			5.05				*
Ssc.15660.2.S1.a.at	-0.46873	<.0001	0.000102503	16	91	5.21	0.00773958	0.00122457	2.11			4.81				*
Ssc.24194.1.S1.a.at	-0.45948	<.0001	0.000102503	3	86	5.21	0.00773958	0.00122457	2.111			4.65				*
Ssc.8161.1.A1.at	-0.42709	0.0001	0.000877011	12	122	5.21	0.00773958	0.00122457	2.11			4.85				*
Ssc.3942.1.S1.at	0.43569	0.0001	0.000805803	11	21	5.21	0.00773958	0.00122457	2.113			4.58				*
Ssc.15717.3.S1.at	-0.51325	<.0001	0.000102503	3	85	5.2	0.00780737	0.00122457	2.109			4.62				*
Ssc.20353.1.S1.at	0.50266	<.0001	9.443e-05	14	73	5.2	0.00780737	0.00122457	2.106			4.56				*
Ssc.20772.1.S1.at	-0.48706	<.0001	0.000102503	3	37	5.2	0.00780737	0.00122457	2.106			4.64				*
Ssc.9096.2.A1.at	0.40706	0.0003	0.00166718	3	0	5.2	0.00780737	0.00122457	2.109			4.73				*
Ssc.17212.1.A1.at	-0.38413	0.0007	0.00327654	18	61	5.19	0.00787578	0.00122457	2.103			5.15				*
Ssc.25498.1.S1.at	-0.58386	<.0001	0.000102503	11	0	5.19	0.00787578	0.00122457	2.103			4.71				*
Ssc.25877.1.S1.at	0.4492	<.0001	9.443e-05	13	86	5.19	0.00787578	0.00122457	2.102			4.93				*
Ssc.28384.1.A1.at	-0.40146	0.0004	0.00224418	13	38	5.19	0.00787578	0.00122457	2.103			4.94				*
Ssc.4242.1.A1.at	-0.4726	<.0001	0.000102503	13	25	5.19	0.00787578	0.00122457	2.105			5.01				*
Ssc.4903.1.A1.at	-0.37809	0.0009	0.00378924	14	70	5.19	0.00787578	0.00122457	2.104			4.52				*
Ssc.20917.1.S1.at	0.45791	<.0001	9.443e-05	15	20	5.18	0.0079448	0.00122457	2.101			4.99				*
Ssc.2518.1.S1.at	0.40622	0.0003	0.00166718	15	70	5.18	0.0079448	0.00122457	2.099			4.95				*
Ssc.25420.1.S1.at	0.39133	0.0006	0.00253574	4	103	5.18	0.0079448	0.00122457	2.1			4.84				*
Ssc.10996.1.A1.at	0.39628	0.0005	0.00230669	9	56	5.18	0.0079448	0.00122457	2.1			4.78				*
Ssc.14.1.S1.at	-0.3771	0.0009	0.00378924	16	56	5.18	0.0079448	0.00122457	2.101			4.75				*
Ssc.28505.1.A1.a.at	-0.6323	<.0001	0.000102503	12	93	5.18	0.0079448	0.00122457	2.101			4.8				*
Ssc.21936.2.S1.at	-0.41171	0.0003	0.00190784	9	70	5.17	0.00801444	0.00122457	2.095			4.8				*
Ssc.18083.1.A1.at	0.43969	<.0001	9.443e-05	10	0	5.16	0.00890084	0.00122457	2.092			5.09				*
Ssc.18231.1.S1.at	0.43983	<.0001	9.443e-05	10	126	5.16	0.00808472	0.00122457	2.092			5.06				*
Ssc.2262.1.S1.a.at	-0.56962	<.0001	0.000102503	11	38	5.16	0.00808472	0.00122457	2.094			4.65				*
Ssc.10878.1.A1.at	0.44391	<.0001	9.443e-05	17	22	5.16	0.00808472	0.00122457	2.091			4.39				*
Ssc.27613.1.S1.at	-0.48855	<.0001	0.000102503	12	131	5.16	0.000651127	0.00122457	2.093			4.84				*
Ssc.28888.1.S1.at	0.54829	<.0001	9.443e-05	18	8	5.16	0.00808472	0.00122457	2.092			4.99				*
Ssc.5675.1.S1.at	0.43867	<.0001	9.443e-05	12	45	5.16	0.00808472	0.00122457	2.093			4.78				*
Ssc.18083.1.A1.at	0.43969	<.0001	9.443e-05	18	94	5.15	0.00815562	0.00122457	2.087			5.15				*
Ssc.1860.1.S1.at	-0.48327	<.0001	0.000102503	4	87	5.15	0.00815562	0.00122457	2.089			4.85				*
Ssc.19335.1.S1.at	0.48275	<.0001	9.443e-05	8	36	5.15	0.00971625	0.00122457	2.089			5.03				*
Ssc.24271.1.S1.at	-0.40306	0.0004	0.00224418	17	29	5.15	0.00815562	0.00122457	2.089			4.44				*
Ssc.25002.1.S1.at	0.46097	<.0001	9.443e-05	18	7	5.15	0.00661758	0.00122457	2.088			4.95				*
Ssc.9752.1.A1.at	-0.42824	0.0001	0.000877011	12	106	5.15	0.00815562	0.00122457	2.089			4.83				*
Ssc.10552.1.A1.at	0.47539	<.0001	9.443e-05	12	109	5.15	0.00815562	0.00122457	2.087			4.88				*
Ssc.13248.1.A1.at	0.38797	0.0006	0.00253574	16	60	5.15	0.00815562	0.00122457	2.089			4.86				*
Ssc.15613.1.A1.at	-0.42922	0.0001	0.000877011	12	102	5.15	0.00815562	0.00122457	2.089			4.86				*
Ssc.2957.1.S1.at	-0.49961	<.0001	0.000102503	10	114	5.15	0.00815562	0.00122457	2.088			5.05				*
Ssc.1710.1.S1.at	-0.45566	<.0001	0.000102503	18	43	5.14	0.000191653	0.000862153	2.083			5.04				*
Ssc.19203.1.A1.at	0.40894	0.0003	0.00166718	15	73	5.14	0.00822717	0.00122457	2.086			4.79				*
Ssc.20187.1.S1.at	-0.47051	<.0001	0.000102503	3	0	5.14	0.00822717	0.00122457	2.086			4.68				*
Ssc.22398.1.A1.at	0.4301	0.0001	0.000805803	16	45	5.14	0.00822717	0.00122457	2.086			4.83				*
Ssc.9663.1.A1.at	0.4609	<.0001	9.443e-05	8	0	5.14	0.00822717	0.00122457	2.084			5.04				*
Ssc.29286.1.A1.at	-0.48937	<.0001	0.000102503	3	0	5.14	0.00822717	0.00122457	2.084			4.61				*
Ssc.19150.1.S1.s.at	-0.42273	0.0002	0.00145034	13	53	5.13	0.00829935	0.00122457	2.079			4.95				*
Ssc.21952.1.S1.at	-0.57571	<.0001	0.000102503	15	0	5.13	0.00829935	0.00122457	2.082			4.98				*
Ssc.14193.1.S1.at	0.42066	0.0002	0.00127905	18	94	5.13	0.0113831	0.00122504	2.082			5.08				*
Ssc.3139.1.A1.at	0.39744	0.0005	0.00230669	14	7	5.13	0.00829935	0.00122457	2.08			4.56				*
Ssc.4789.1.A1.at	0.38824	0.0006	0.00253574	16	60	5.13	0.00829935	0.00122457	2.081			4.71				*
Ssc.1730.1.A1.at	0.43501	0.0001	0.000805803	12	151	5.12	0.0083722	0.00122457	2.076			4.85				*
Ssc.19318.1.S1.at	0.451	<.0001	9.443e-05	16	81	5.12	0.0083722	0.00122457	2.079			4.76				*
Ssc.25232.2.S1.a.at	-0.58645	<.0001	0.000102503	13	70	5.12	0.00740958	0.00122457	2.079			4.87				*
Ssc.13791.1.A1.at	-0.37892	0.0009	0.00378924	8	17	5.12	0.0083722	0.00122457	2.078			4.93				*
Ssc.17937.1.A1.at	0.42255	0.0002	0.00127905	15	61	5.11	0.000269125	0.000981429	2.073			4.83				*
Ssc.18453.1.S1.at	0.37986	0.0008	0.00307461	6	20	5.11	0.000142359	0.000835929	2.075			5.03				*
Ssc.24943.1.S1.at	-0.46611	<.0001	0.000102503	8	64	5.11	0.0084457	0.00122457	2.073			4.94				*
Ssc.9906.2.A1.at	0.46299	<.0001	9.443e-05	16	28	5.11	0.000358496	0.00107171	2.075			4.83				*
Ssc.10360.1.S1.at	0.50841	<.0001	9.443e-05	3	0	5.11	0.0084457	0.00122457	2.073			4.71				*
Ssc.1091.3.A1.at	0.4716	<.0001	9.443e-05	4	0	5.11	0.0084457	0.00122457	2.073			4.86				*
Ssc.12316.1.S1.at	-0.43317	0.0001	0.000877011	3	78	5.11	0.0084457	0.00122457	2.074			4.68				*
Ssc.3956.1.S1.s.at	-0.48583	<.0001	0.000102503	17	40	5.11	0.00313407	0.00122457	2.073			4.42				*
Ssc.17635.2.S1.at	-0.40029	0.0004	0.00224418	14	88	5.1	0.00851986	0.00122457	2.07			4.66				*
Ssc.19508.1.S1.at	0.41751	0.0002	0.00127905	16	62	5.1	0.00851986	0.00122457	2.071			4.75				*
Ssc.25144.1.S1.at	0.53677	<.0001	9.443e-05	16	88	5.1	0.00851986	0.00122457	2.068			4.88				*
Ssc.13585.8.S1.x.at	0.49311	<.0001	9.443e-05	16	60	5.1	0.00851986	0.00122457	2.069			4.82				*
Ssc.15604.1.S1.at	0.38013	0.0008	0.00307461	4	56	5.1	0.00519381	0.00122457	2.071			4.86				*
Ssc.5685.1.S1.at	0.38219	0.0008	0.00307461	14	14	5.1	0.00721855	0.00122457	2.071			4.64				*
Ssc.19516.1.A1.at	0.37838	0.0009	0.00331657	12	90	5.09	0.00859469	0.00122457	2.066			4.81				*
Ssc.8807.1.A1.at	0.38964	0.0006	0.00253574	3	0	5.09	0.00859469	0.00122457	2.067			4.71				*
Ssc.8972.1.S1.at	-0.38603	0.0007	0.00327654	14	54	5.09	0.00500161	0.00122457	2.067			4.55				*
Ssc.1227.1.A1.at	-0.50067	<.0001	0.000102503	14	73	5.09	0.00859469	0.00122457	2.067			4.58				*
Ssc.4843.1.A1.at	0.4533	<.0001	9.443e-05	6	46	5.09	0.010797	0.00122504	2.064			5.09				*
SscAffx.15.1.S1.s.at	-0.39541	0.0005	0.00260099	9	0	5.09	0.00859469	0.00122457	2.065			4.74				*
Ssc.11991.1.A1.at	0.39282	0.0005	0.00230669	12	0	5.08	0.0086702	0.00122457	2.061			4.68				*
Ssc.15456.1.S1.at	0.38183	0.0008	0.00307461	16	33	5.08	0.0086702	0.00122457	2.063			4.74				*
Ssc.28019.1.A1.at	0.39891	0.0004	0.00198964	12	46	5.08	0.0086702	0.00122457	2.06			4.76				*
Ssc.18030.1.A1.at	-0.3869	0.0007	0.00327654	17	10	5.07	0.00874639	0.00122457	2.057			4.31				*
Ssc.22391.1.S1.at	-0.39619	0.0005	0.00260099	12	107	5.07	0.00874639	0.00122457	2.057			4.85				*
Ssc.23658.1.S1.at	0.41187	0.0003	0.00166718	3	35	5.07	0.00874639	0.00122457	2.06			4.64				*
Ssc.26213.1.S1.at	0.50492	<.0001	9.443e-05	12	151	5.07	0.00938124	0.00122457	2.06			4.85				*
Ssc.7058.1.A1.at	-0.4536	<.0001	0.000102503	12	111	5.07	0.00874639	0.00122457	2.06			4.87				*
Ssc.10722.1.A1.at	0.41025	0.0003	0.00166718	13	128	5.07	0.00874639	0.00122457	2.059			4.89				*
Ssc.11689.1.A1.at	0.39926	0.0004	0.00198964	9	56	5.07	0.00874639	0.00122457	2.06			4.72				*
Ssc.3665.1.S1.at	0.43018	0.0001	0.000805803	14	21	5.07	0.00874639	0.00122457	2.059			4.7				*
Ssc.20956.1.S1.at	-0.40089	0.0004	0.00224418	9	56	5.06	0.00882327	0.00122457	2.053			4.85				*
Ssc.10910.1.A1.at	0.42067	0.0002	0.00127905	9	9	5.06	0.00882327	0.00122457	2.056			4.84				*
Ssc.3062.1.S1.at	-0.48287	<.0001	0.000102503	3	86	5.06	0.00882327	0.00122457	2.056			4.66				*
Ssc.18083.1.A1.at	0.43969	<.0001	9.443e-05	15	79	5.05	0.00808472	0.00122457	2.05			4.94				*
Ssc.27811.2.S1.at	0.50621	<.0001	9.443e-05	12	101	5.05	0.00890084	0.00122457	2.051			4.85				*
Ssc.3768.1.S1.at	-0.43948	<.0001	0.000102503	14	67	5.05	0.00890084	0.00122457	2.051			4.52				*
Ssc.19189.1.S1.at	-0.47111	<.0001	0.000102503	12	103	5.04	0.00897912	0.00122457	2.048			4.79				*
Ssc.23911.1.A1.at	-0.40387	0.0004	0.00224418	13	41	5.04	0.00897912	0.00122457	2.049			4.92				*
Ssc.1257.1.S1.a.at	0.41494	0.0002	0.00127905	16	47	5.04	0.00897912	0.00122457	2.047			4.74				*
Ssc.1446.2.S1.at	-0.50038	<.0001	0.000102503	8	24	5.04	0.00897912	0.00122457	2.046			4.94				*
Ssc.17635.2.S1.at	-0.40029	0.0004	0.00224418	8	110	5.03	0.0090581	0.00122457	2.043			4.97				*
Ssc.9995.1.S1.at	-0.38101	0.0008	0.00350172	4	57	5.03	0.0090581	0.00122457	2.041			4.87				*
Ssc.10503.1.A1.at	0.43881	<.0001	9.443e-05	8	91	5.03	0.0090581	0.00122457	2.042			4.88				*
Ssc.25213.1.S1.at	-0.40237	0.0004	0.00224418	9	19	5.02	0.0091378	0.00122457	2.041			4.75				*
Ssc.12613.1.A1.at	0.38992	0.0006	0.00253574	9	55	5.02	0.0091378	0.00122457	2.041			4.65				*
Ssc.30028.1.A1.at	0.43702	<.0001	9.443e-05	12	97	5.02	0.0091378	0.00122457	2.038			4.84				*
Ssc.6324.1.S1.at	-0.38445	0.0007	0.00327654	3	86	5.02	0.00455096	0.00122457	2.04			4.65				*
Ssc.19641.1.S1.at	-0.45951	<.0001	0.000102503	13	67	5.01	0.00921822	0.00122457	2.037			4.95				*
Ssc.773.2.S1.a.at	-0.4108	0.0003	0.00190784	8	15	5.01	0.00921822	0.00122457	2.034			5.01				*
Ssc.9679.2.S1.at	0.51066	<.0001	9.443e-05	16	48	5.01	0.00921822	0.00122457	2.037			4.7				*
Ssc.14532.1.S1.at	0.38827	0.0006	0.00253574	3	86	5.01	0.00921822	0.00122457	2.037			4.66				*
Ssc.30818.1.S1.at	-0.38623	0.0007	0.00327654	12	106	5.01	0.00921822	0.00122457	2.034			4.83				*
Ssc.3139.1.A1.at	0.39744	0.0005	0.00230669	15	61	5.01	0.00921822	0.00122457	2.036			4.9				*
Ssc.1804.1.A1.s.at	-0.43577	0.0001	0.000877011	3	84	5	0.00929936	0.00122457	2.033			4.63				*
Ssc.18247.1.A1.at	0.43758	<.0001	9.443e-05	16	71	5	0.00929936	0.00122457	2.033			4.75				*
Ssc.20283.1.S1.at	-0.39429	0.0005	0.00260099	12	106	5	0.00929936	0.00122457	2.031			4.81				*
Ssc.23542.1.A1.at	-0.40624	0.0003	0.00190784	9	56	5	0.00929936	0.00122457	2.031			4.71				*
Ssc.26283.1.S1.at	-0.38062	0.0008	0.00350172	9	49	5	0.00929936	0.00122457	2.03			4.68				*
Ssc.15288.1.S1.at	-0.45782	<.0001	0.000102503	12	107	5	0.00929936	0.00122457	2.031			4.86				*
Ssc.27012.1.S1.at	-0.37766	0.0009	0.00378924	12	113	5	0.00929936	0.00122457	2.031			4.74				*
Ssc.28077.1.A1.at	0.43502	0.0001	0.000805803	17	26	5	0.00929936	0.00122457	2.031			4.38				*
Ssc.4903.1.A1.at	-0.37809	0.0009	0.00378924	4	51	5	0.00929936	0.00122457	2.031			4.84				*
Ssc.5412.2.A1.at	0.48535	<.0001	9.443e-05	16	30	5	0.00929936	0.00122457	2.031			4.91				*
Ssc.26213.1.S1.at	0.50492	<.0001	9.443e-05	16	56	4.99	0.00874639	0.00122457	2.027			4.76				*
Ssc.10342.1.A1.at	0.48294	<.0001	9.443e-05	3	0	4.99	0.00938124	0.00122457	2.028			4.65				*
Ssc.11581.1.S1.at	-0.53657	<.0001	0.000102503	11	67	4.99	0.00938124	0.00122457	2.03			4.68				*
Ssc.4712.1.S1.at	-0.41124	0.0003	0.00190784	11	49	4.99	0.00938124	0.00122457	2.029			4.65				*
Ssc.16336.1.S2.at	-0.48284	<.0001	0.000102503	16	10	4.98	0.00946387	0.00122457	2.024			4.76				*
Ssc.18170.1.S1.at	0.40614	0.0003	0.00166718	8	69	4.98	0.00971625	0.00122457	2.022			4.89				*
Ssc.11258.1.A1.at	0.41503	0.0002	0.00127905	3	0	4.98	0.00946387	0.00122457	2.025			4.65				*
Ssc.12327.2.S1.a.at	-0.39392	0.0005	0.00260099	8	0	4.98	0.00401373	0.00122457	2.023			4.86				*
Ssc.30808.1.S1.at	-0.3976	0.0005	0.00260099	12	106	4.98	0.00946387	0.00122457	2.025			4.81				*
Ssc.3232.1.S1.at	0.44089	<.0001	9.443e-05	8	16	4.98	0.00946387	0.00122457	2.024			4.87				*
Ssc.5389.1.S1.at	-0.46135	<.0001	0.000102503	4	98	4.98	0.00946387	0.00122457	2.024			4.87				*
Ssc.5686.1.A1.at	0.52817	<.0001	9.443e-05	12	112	4.98	0.00946387	0.00122457	2.025			4.77				*
Ssc.1595.1.S1.a.at	0.48655	<.0001	9.443e-05	16	41	4.97	0.000553587	0.00122457	2.022			4.83				*
Ssc.21783.1.S1.at	-0.39484	0.0005	0.00260099	9	53	4.97	0.00954724	0.00122457	2.021			4.68				*
Ssc.2217.1.S1.at	-0.5897	<.0001	0.000102503	3	81	4.97	0.00954724	0.00122457	2.019			4.66				*
Ssc.7243.1.A1.at	0.38576	0.0007	0.00283924	14	35	4.97	0.00656038	0.00122457	2.021			4.61				*
Ssc.2749.1.S1.at	0.40372	0.0004	0.00198964	14	78	4.97	0.00954724	0.00122457	2.019			4.58				*
Ssc.5035.1.S1.at	-0.38252	0.0008	0.00350172	17	38	4.97	0.00571129	0.00122457	2.021			4.43				*
Ssc.5870.1.S1.at	0.49083	<.0001	9.443e-05	3	0	4.97	0.00954724	0.00122457	2.021			4.67				*
Ssc.22032.1.A1.at	-0.49636	<.0001	0.000102503	12	107	4.96	0.00963137	0.00122457	2.015			4.73				*
Ssc.7658.1.A1.at	0.42376	0.0002	0.00127905	12	111	4.96	0.00963137	0.00122457	2.015			4.84				*
Ssc.8873.1.A1.at	0.5647	<.0001	9.443e-05	12	120	4.96	0.00963137	0.00122457	2.017			4.67				*
Ssc.29901.1.A1.at	-0.42191	0.0002	0.00145034	4	92	4.96	0.00963137	0.00122457	2.015			4.91				*
Ssc.5415.1.S1.at	0.45565	<.0001	9.443e-05	3	86	4.96	0.00963137	0.00122457	2.015			4.75				*
Ssc.18170.1.S1.at	0.40614	0.0003	0.00166718	15	36	4.95	0.00946387	0.00122457	2.013			4.87				*
Ssc.19335.1.S1.at	0.48275	<.0001	9.443e-05	14	63	4.95	0.00815562	0.00122457	2.014			4.53				*
Ssc.19485.1.S1.a.at	0.41541	0.0002	0.00127905	12	75	4.95	0.00971625	0.00122457	2.011			4.77				*
Ssc.25532.1.A1.at	0.39039	0.0006	0.00253574	12	115	4.95	0.00971625	0.00122457	2.013			4.72				*
Ssc.13780.9.S1.a.at	-0.41263	0.0003	0.00190784	8	110	4.95	0.00971625	0.00122457	2.014			4.92				*
Ssc.29086.2.S1.a.at	0.4158	0.0002	0.00127905	9	3	4.95	0.00971625	0.00122457	2.012			4.65				*
Ssc.16974.2.S1.a.at	-0.38159	0.0008	0.00350172	3	86	4.94	0.00980191	0.00122457	2.009			4.63				*
Ssc.19318.1.S1.at	0.451	<.0001	9.443e-05	9	61	4.94	0.00980191	0.00122457	2.009			4.69				*
Ssc.21308.2.S1.at	-0.3867	0.0007	0.00327654	11	39	4.94	0.00980191	0.00122457	2.009			4.71				*
Ssc.24297.2.S1.a.at	-0.48139	<.0001	0.000102503	13	70	4.94	0.00980191	0.00122457	2.008			4.93				*
Ssc.6988.1.A1.at	0.37857	0.0009	0.00331657	15	46	4.94	0.00980191	0.00122457	2.008			4.92				*
Ssc.9504.1.A1.at	0.44761	<.0001	9.443e-05	12	107	4.94	0.00980191	0.00122457	2.01			4.85				*
Ssc.11977.1.S1.at	-0.43219	0.0001	0.000877011	13	43	4.94	0.00980191	0.00122457	2.009			4.87				*
Ssc.14434.1.A1.at	0.40871	0.0003	0.00166718	15	79	4.94	0.00980191	0.00122457	2.01			4.91				*
Ssc.9809.1.A1.at	-0.45118	<.0001	0.000102503	3	74	4.93	0.00484793	0.00122457	2.005			4.59				*
Ssc.104.1.S1.at	-0.38448	0.0007	0.00327654	14	63	4.93	0.00988835	0.00122457	2.005			4.62				*
Ssc.13112.1.S1.at	-0.38615	0.0007	0.00327654	3	39	4.93	0.00988835	0.00122457	2.007			4.81				*
Ssc.18278.1.S1.at	0.52568	<.0001	9.443e-05	17	0	4.92	0.00997557	0.00122457	2.001			4.4				*
Ssc.6872.1.S1.at	-0.3889	0.0006	0.00293278	12	106	4.92	0.00997557	0.00122457	2.003			4.85				*
Ssc.10623.1.A1.at	0.3765	0.0009	0.00331657	14	30	4.92	0.00997557	0.00122457	2.002			4.61				*
Ssc.3869.1.A1.at	-0.45071	<.0001	0.000102503	12	114	4.92	0.00997557	0.00122457	2			4.82				*
Ssc.5334.1.S1.at	-0.4716	<.0001	0.000102503	14	73	4.92	0.000347214	0.00106611	2.002			4.65				*
Ssc.5491.1.S1.at	0.40811	0.0003	0.00166718	9	82	4.92	0.00997557	0.00122457	2			4.67				*
Ssc.5832.1.S1.at	0.37443	0.001	0.0035655	16	82	4.92	0.00997557	0.00122457	2			4.75				*
Ssc.17758.1.S1.at	-0.39708	0.0005	0.00260099	3	86	4.91	0.0100636	0.00122457	1.996			4.65				*
Ssc.19613.2.S1.at	-0.51107	<.0001	0.000102503	12	61	4.91	0.0100636	0.00122457	1.996			4.91				*
Ssc.731.1.S1.at	0.53523	<.0001	9.443e-05	3	86	4.91	0.0100636	0.00122457	1.997			4.64				*
Ssc.878.1.S1.at	0.40372	0.0004	0.00198964	15	79	4.91	0.0100636	0.00122457	1.996			4.87				*
Ssc.10722.1.A1.at	0.41025	0.0003	0.00166718	12	122	4.91	0.0100636	0.00122457	1.998			4.79				*
Ssc.31106.1.A1.at	0.42261	0.0002	0.00127905	12	107	4.91	0.0100636	0.00122457	1.998			4.79				*
Ssc.1657.1.S1.at	0.47906	<.0001	9.443e-05	12	66	4.9	0.0101524	0.00122457	1.992			4.86				*
Ssc.21198.1.S1.at	-0.52558	<.0001	0.000102503	14	59	4.9	0.0101524	0.00122457	1.994			4.72				*
Ssc.7099.1.S1.at	-0.39426	0.0005	0.00260099	13	115	4.9	0.0101524	0.00122457	1.992			4.87				*
Ssc.8873.1.A1.at	0.5647	<.0001	9.443e-05	16	38	4.9	0.0101524	0.00122457	1.993			4.77				*
Ssc.9774.1.A1.at	0.45921	<.0001	9.443e-05	16	71	4.9	0.0101524	0.00122457	1.992			4.78				*
Ssc.11991.1.A1.at	0.39282	0.0005	0.00230669	3	62	4.9	0.0101524	0.00122457	1.992			4.67				*
Ssc.14532.1.S1.at	0.38827	0.0006	0.00253574	13	8	4.9	0.0101524	0.00122457	1.995			4.86				*
Ssc.20917.1.S1.at	0.45791	<.0001	9.443e-05	16	76	4.89	0.010242	0.00122457	1.989			4.71				*
Ssc.4363.2.S1.at	-0.42035	0.0002	0.00145034	17	57	4.89	0.0076058	0.00122457	1.988			4.45				*
Ssc.5412.2.A1.at	0.48535	<.0001	9.443e-05	12	104	4.89	0.010242	0.00122457	1.989			4.76				*
Ssc.6595.1.A1.at	0.38939	0.0006	0.00253574	9	46	4.89	0.010242	0.00122457	1.99			4.78				*
Ssc.15678.1.A1.s.at	0.4069	0.0003	0.00166718	15	52	4.88	0.00017858	0.000835929	1.987			4.88				*
Ssc.17295.2.S1.at	0.43243	0.0001	0.000805803	16	52	4.88	0.0103324	0.00122457	1.988			4.81				*
Ssc.24346.1.S1.at	-0.42495	0.0002	0.00145034	13	34	4.88	0.0103324	0.00122457	1.985			4.87				*
Ssc.9095.1.A1.at	0.50052	<.0001	9.443e-05	16	47	4.88	0.0103324	0.00122457	1.984			4.69				*
Ssc.11101.1.S1.at	-0.38072	0.0008	0.00350172	11	15	4.88	0.0103324	0.00122457	1.985			4.72				*
Ssc.14344.1.A1.at	-0.50523	<.0001	0.000102503	17	0	4.88	0.0103324	0.00122457	1.987			4.42				*
Ssc.5611.1.S1.at	-0.43274	0.0001	0.000877011	16	70	4.88	0.0103324	0.00122457	1.987			4.76				*
Ssc.18444.3.S1.at	-0.38127	0.0008	0.00350172	3	86	4.87	0.0104237	0.00122504	1.984			4.58				*
Ssc.2318.1.A1.at	0.61483	<.0001	9.443e-05	12	104	4.87	0.0104237	0.00122504	1.982			4.77				*
Ssc.23868.1.A1.at	-0.46761	<.0001	0.000102503	12	65	4.87	0.0104237	0.00122504	1.982			4.85				*
Ssc.25960.1.S1.at	0.42381	0.0002	0.00127905	9	32	4.87	0.0104237	0.00122504	1.981			4.72				*
Ssc.14524.1.S1.at	-0.51651	<.0001	0.000102503	16	100	4.87	0.0104237	0.00122504	1.981			4.73				*
Ssc.1219.1.S1.at	-0.43897	<.0001	0.000102503	12	103	4.86	0.0105158	0.00122504	1.979			4.85				*
Ssc.1232.2.A1.at	-0.37625	0.001	0.00404213	12	105	4.86	0.0118963	0.00122504	1.977			4.81				*
Ssc.13346.1.A1.at	0.50616	<.0001	9.443e-05	3	0	4.86	0.0105158	0.00122504	1.976			4.57				*
Ssc.19724.2.S1.at	-0.49873	<.0001	0.000102503	17	0	4.85	0.0106087	0.00122504	1.975			4.36				*
Ssc.2041.2.S1.at	-0.37585	0.001	0.00404213	12	101	4.85	0.0106087	0.00122504	1.974			4.85				*
Ssc.23853.1.A1.at	0.41508	0.0002	0.00127905	12	100	4.85	0.0106087	0.00122504	1.975			4.79				*
Ssc.2405.1.A1.at	-0.39166	0.0006	0.00293278	4	115	4.85	0.0106087	0.00122504	1.975			4.86				*
Ssc.104.1.S1.at	-0.38448	0.0007	0.00327654	16	33	4.84	0.0107024	0.00122504	1.972			4.76				*
Ssc.11367.1.S1.at	0.38149	0.0008	0.00307461	3	5	4.84	0.0107024	0.00122504	1.972			4.61				*
Ssc.153.1.S1.at	-0.40551	0.0003	0.00190784	12	90	4.84	0.0115856	0.00122504	1.97			4.79				*
Ssc.21875.1.S1.at	-0.43784	<.0001	0.000102503	3	86	4.83	0.010797	0.00122504	1.968			4.64				*
Ssc.2217.1.S1.at	-0.5897	<.0001	0.000102503	13	64	4.83	0.010797	0.00122504	1.966			4.82				*
Ssc.29157.1.A1.at	-0.47845	<.0001	0.000102503	15	69	4.83	0.010797	0.00122504	1.968			4.82				*
Ssc.4843.1.A1.at	0.4533	<.0001	9.443e-05	9	61	4.83	0.00859469	0.00122457	1.967			4.73				*
Ssc.19008.1.A1.at	0.39342	0.0005	0.00230669	3	0	4.82	0.0108925	0.00122504	1.961			4.65				*
Ssc.21842.2.S1.at	-0.38101	0.0008	0.00350172	3	86	4.82	0.0108925	0.00122504	1.963			4.62				*
Ssc.9544.1.S1.at	0.39819	0.0004	0.00198964	17	0	4.82	0.0108925	0.00122504	1.962			4.39				*
Ssc.11188.1.S1.at	-0.40889	0.0003	0.00190784	13	36	4.82	0.0108925	0.00122504	1.965			4.8				*
Ssc.13904.1.S1.at	-0.47523	<.0001	0.000102503	13	42	4.82	0.0108925	0.00122504	1.964			4.82				*
Ssc.1793.1.S1.at	-0.44784	<.0001	0.000102503	9	4	4.81	0.0109888	0.00122504	1.959			4.7				*
Ssc.18231.1.S1.at	0.43983	<.0001	9.443e-05	16	45	4.8	0.0110861	0.00122504	1.956			4.68				*
Ssc.23292.1.A1.at	0.41414	0.0002	0.00127905	12	95	4.8	0.0110861	0.00122504	1.956			4.67				*
Ssc.5700.1.S1.at	0.52898	<.0001	9.443e-05	3	0	4.8	0.0110861	0.00122504	1.953			4.61				*
Ssc.9269.1.S1.at	0.38246	0.0008	0.00307461	16	57	4.79	0.0111842	0.00122504	1.951			4.74				*
Ssc.9883.1.A1.at	0.64714	<.0001	9.443e-05	3	86	4.79	0.0111842	0.00122504	1.951			4.65				*
Ssc.30780.3.S1.at	-0.37868	0.0009	0.00378924	3	43	4.79	0.0111842	0.00122504	1.952			4.74				*
Ssc.25584.1.S1.at	0.46636	<.0001	9.443e-05	3	0	4.78	0.0112832	0.00122504	1.947			4.65				*
Ssc.14193.1.S1.at	0.42066	0.0002	0.00127905	9	36	4.77	0.00829935	0.00122457	1.943			4.76				*
Ssc.5092.1.S1.at	0.46573	<.0001	9.443e-05	3	0	4.77	0.0113831	0.00122504	1.945			4.7				*
Ssc.28019.1.A1.at	0.39891	0.0004	0.00198964	14	73	4.76	0.0114839	0.00122504	1.939			4.69				*
Ssc.19002.1.A1.at	-0.45243	<.0001	0.000102503	9	51	4.75	0.0115856	0.00122504	1.936			4.74				*
Ssc.153.1.S1.at	-0.40551	0.0003	0.00190784	17	0	4.75	0.0107024	0.00122504	1.935			4.37				*
Ssc.1821.3.S1.at	-0.43911	<.0001	0.000102503	3	64	4.72	0.0118963	0.00122504	1.923			4.63				*
Ssc.24271.1.S1.at	-0.40306	0.0004	0.00224418	14	17	4.72	0.0118963	0.00122504	1.925			4.51				*
Ssc.1232.2.A1.at	-0.37625	0.001	0.00404213	17	13	4.72	0.0105158	0.00122504	1.923			4.29				*
Ssc.11101.2.S1.at	-0.45954	<.0001	0.000102503	14	85	4.71	0.00468396	0.00122457	1.922			4.56				*
Ssc.7804.1.A1.at	0.39685	0.0005	0.00230669	3	67	4.69	0.0120018	0.00122504	1.915			4.6				*
Ssc.20733.1.S1.at	-0.403	0.0004	0.00224418	17	58	4.67	0.00179617	0.00122457	1.907			4.35				*
Ssc.11527.2.S1.a.at	-0.53863	<.0001	0.000102503	11	33	4.66	0.0132276	0.00122504	1.901			4.66				*
Ssc.4808.1.S1.at	0.52967	<.0001	9.443e-05	3	0	4.65	0.0126552	0.00122504	1.898			4.63				*
Ssc.1921.2.A1.at	0.41426	0.0002	0.00127905	14	27	4.64	0.0127676	0.00122504	1.893			4.64				*
Ssc.25555.1.S1.at	-0.42429	0.0002	0.00145034	17	21	4.64	0.0127676	0.00122504	1.894			4.35				*
Ssc.3942.1.S1.at	0.43569	0.0001	0.000805803	17	36	4.64	0.0127676	0.00122504	1.894			4.28				*
Ssc.5907.1.S1.at	-0.47926	<.0001	0.000102503	14	54	4.64	0.0127676	0.00122504	1.893			4.59				*
Ssc.19134.2.S1.at	0.38842	0.0006	0.00253574	17	0	4.63	0.0128811	0.00122504	1.89			4.4				*
Ssc.9122.1.S1.at	0.3815	0.0008	0.00307461	14	28	4.62	0.00381292	0.00122457	1.886			4.56				*
Ssc.3596.1.S1.at	-0.41441	0.0002	0.00145034	14	83	4.6	0.0132276	0.00122504	1.877			4.55				*
Ssc.19009.1.S1.at	0.53173	<.0001	9.443e-05	17	0	4.59	0.00519381	0.00122457	1.874			4.34				*
Ssc.28315.1.S1.at	-0.45164	<.0001	0.000102503	17	6	4.59	0.0133452	0.00122652	1.874			4.31				*
Ssc.12596.1.A1.at	0.40539	0.0003	0.00166718	3	2	4.56	0.0137047	0.00123416	1.864			4.55				*
Ssc.2858.1.S1.at	0.38803	0.0006	0.00253574	17	0	4.52	0.0141994	0.00124578	1.849			4.35				*
Ssc.29997.1.A1.at	0.50626	<.0001	9.443e-05	17	62	4.51	0.0143259	0.00124578	1.844			4.39				*
Ssc.11113.2.A1.at	0.42975	0.0001	0.000805803	17	72	4.44	0.0152448	0.00125148	1.815			4.36				*
