# Supplementary material for: Trait correlated expression combined with expression QTL analysis reveals biological pathways and candidate genes affecting water holding capacity of muscle
Source: BMC Genomics. 2008 Jul 31;9:367. doi: 10.1186/1471-2164-9-367 (PMC2529315; doi:10.1186/1471-2164-9-367)
Supplement: Additional File 3 — 104 significant eQTL, which were detected in QTL regions for drip loss on SSC 2, 3, 4, 5,6 and 18; coefficients of correlation (r) between drip loss and expression level, p values and q values. the table lists the subset of Affymetrix probe set IDs with eQTL detected within QTL regions for the trait drip loss. [file 1471-2164-9-367-S3.xls]

## Sheet: Tabelle1
Supplementary Table 3
104 significant eQTL, which were detected in QTL regions for drip loss on SSC 2, 3, 4, 5 ,6 and 18
Coefficients of correlation (r) between drip loss and expression level, p values, and q values
Probe_Set_ID	SSC	POS-cM	F	LOD	r	p value	q value	regulation
Ssc.11795.1.S1_at	2	47	6.1	2.446	-0.37628	0.001	0.00404213	trans
Ssc.20733.1.S1_at	2	46	6.92	2.746	-0.403	0.0004	0.00224418	trans
Ssc.25260.2.S1_at	2	47	9.58	3.684	-0.49742	<.0001	0.000102503	trans
Ssc.26234.2.S1_at	2	34	6.3	2.519	-0.50527	<.0001	0.000102503	trans
Ssc.2921.3.S1_at	2	44	6.88	2.73	-0.5198	<.0001	0.000102503	trans
Ssc.5535.1.S1_at	2	47	7.37	2.907	0.38743	0.0006	0.00253574	trans
Ssc.9122.1.S1_at	2	47	7.35	2.903	0.3815	0.0008	0.00307461	trans
Ssc.15864.1.S1_at	2	44	6.97	2.763	-0.3809	0.0008	0.00350172	trans
Ssc.1076.1.A1_at	2	47	7.64	3.006	0.45054	<.0001	9.443e-05	trans
Ssc.2330.1.S1_at	2	35	6.52	2.598	-0.42841	0.0001	0.000877011	cis
Ssc.5646.1.S1_at	2	34	6.72	2.674	0.39	0.0006	0.00253574	trans
Ssc.20866.1.S1_at	2	47	5.73	2.307	-0.47572	<.0001	0.000102503	trans
Ssc.16645.1.S1_at	2	20	18.21	6.383	0.52737	<.0001	9.443e-05	cis
Ssc.2792.1.S1_at	2	47	5.98	2.402	-0.45736	<.0001	0.000102503	trans
Ssc.11367.1.S1_at	3	5	4.84	1.972	0.38149	0.0008	0.00307461	trans
Ssc.19588.2.A1_at	3	0	6.03	2.419	0.49663	<.0001	9.443e-05	trans
Ssc.20187.1.S1_at	3	0	5.14	2.086	-0.47051	<.0001	0.000102503	trans
Ssc.20772.1.S1_at	3	37	5.2	2.106	-0.48706	<.0001	0.000102503	cis
Ssc.21918.1.S1_at	3	0	5.23	2.12	-0.51568	<.0001	0.000102503	trans
Ssc.24909.1.S1_at	3	0	5.76	2.318	0.41349	0.0003	0.00166718	trans
Ssc.27325.1.S1_at	3	0	5.4	2.181	0.43546	0.0001	0.000805803	trans
Ssc.4808.1.S1_at	3	0	4.65	1.898	0.52967	<.0001	9.443e-05	trans
Ssc.5832.1.S1_at	3	0	6.62	2.637	0.37443	0.001	0.0035655	trans
Ssc.7060.2.S1_at	3	36	5.84	2.348	-0.45412	<.0001	0.000102503	trans
Ssc.9096.2.A1_at	3	0	5.2	2.109	0.40706	0.0003	0.00166718	trans
Ssc.1657.1.S1_at	3	37	6.63	2.638	0.47906	<.0001	9.443e-05	trans
Ssc.4203.1.S1_at	3	9	5.58	2.251	0.37864	0.0009	0.00331657	trans
Ssc.12777.2.A1_at	3	0	6.69	2.66	0.38155	0.0008	0.00307461	trans
Ssc.8807.1.A1_at	3	0	5.09	2.067	0.38964	0.0006	0.00253574	trans
Ssc.29628.1.A1_at	3	11	6.25	2.502	0.39828	0.0004	0.00198964	trans
Ssc.25584.1.S1_at	3	0	4.78	1.947	0.46636	<.0001	9.443e-05	trans
Ssc.1076.1.A1_at	3	0	5.95	2.389	0.45054	<.0001	9.443e-05	trans
Ssc.28888.1.S1_at	3	0	5.35	2.165	0.54829	<.0001	9.443e-05	trans
Ssc.11258.1.A1_at	3	0	4.98	2.025	0.41503	0.0002	0.00127905	trans
Ssc.23868.1.A1_at	3	36	6.73	2.676	-0.46761	<.0001	0.000102503	trans
Ssc.23658.1.S1_at	3	35	5.07	2.06	0.41187	0.0003	0.00166718	trans
Ssc.7145.1.A1_at	3	8	6.15	2.461	0.46471	<.0001	9.443e-05	trans
Ssc.3574.1.A1_at	3	0	9.37	3.613	0.56321	<.0001	9.443e-05	cis
Ssc.5700.1.S1_at	3	0	4.8	1.953	0.52898	<.0001	9.443e-05	trans
Ssc.9269.1.S1_at	3	0	5.67	2.286	0.38246	0.0008	0.00307461	trans
Ssc.5092.1.S1_at	3	0	4.77	1.945	0.46573	<.0001	9.443e-05	trans
Ssc.10342.1.A1_at	3	0	4.99	2.028	0.48294	<.0001	9.443e-05	trans
Ssc.23921.1.S1_at	3	0	5.43	2.194	0.427	0.0001	0.000805803	trans
Ssc.29286.1.A1_at	3	0	5.14	2.084	-0.48937	<.0001	0.000102503	trans
Ssc.9958.1.A1_at	3	1	6.2	2.481	0.37997	0.0008	0.00307461	trans
Ssc.24859.1.A1_at	3	0	6.31	2.521	0.44168	<.0001	9.443e-05	trans
Ssc.13432.1.A1_at	3	0	5.84	2.346	0.42583	0.0002	0.00127905	trans
Ssc.5870.1.S1_at	3	0	4.97	2.021	0.49083	<.0001	9.443e-05	trans
Ssc.10360.1.S1_at	3	0	5.11	2.073	0.50841	<.0001	9.443e-05	cis
Ssc.13346.1.A1_at	3	0	4.86	1.976	0.50616	<.0001	9.443e-05	trans
Ssc.25615.1.A1_at	3	0	5.68	2.287	0.37687	0.0009	0.00331657	trans
Ssc.17512.1.S1_at	3	1	6.94	2.752	0.41627	0.0002	0.00127905	trans
Ssc.19008.1.A1_at	3	0	4.82	1.961	0.39342	0.0005	0.00230669	trans
Ssc.12596.1.A1_at	3	2	4.56	1.864	0.40539	0.0003	0.00166718	trans
Ssc.12110.1.S1_at	4	66	6.95	2.756	-0.57956	<.0001	0.000102503	cis
Ssc.19966.1.S1_at	4	115	6.42	2.564	-0.40642	0.0003	0.00190784	trans
Ssc.2405.1.A1_at	4	115	4.85	1.975	-0.39166	0.0006	0.00293278	trans
Ssc.24867.1.S1_at	4	115	5.67	2.285	0.38896	0.0006	0.00253574	trans
Ssc.4843.1.A1_at	4	84	6.41	2.558	0.4533	<.0001	9.443e-05	trans
Ssc.5389.1.S1_at	4	98	4.98	2.024	-0.46135	<.0001	0.000102503	trans
Ssc.5907.1.S1_at	4	104	5.27	2.133	-0.47926	<.0001	0.000102503	trans
Ssc.29901.1.A1_at	4	92	4.96	2.015	-0.42191	0.0002	0.00145034	trans
Ssc.1860.1.S1_at	4	87	5.15	2.089	-0.48327	<.0001	0.000102503	trans
Ssc.22056.1.S1_at	4	66	6.92	2.746	-0.4455	<.0001	0.000102503	trans
Ssc.17320.1.S1_at	4	75	5.89	2.365	-0.39711	0.0005	0.00260099	trans
Ssc.15650.1.A1_at	4	106	6.42	2.562	0.5793	<.0001	9.443e-05	trans
Ssc.25420.1.S1_at	4	103	5.18	2.1	0.39133	0.0006	0.00253574	trans
Ssc.27622.1.S1_at	4	66	5.23	2.119	0.46963	<.0001	9.443e-05	trans
Ssc.12715.1.S1.s_at	4	108	6.31	2.521	-0.44631	<.0001	0.000102503	trans
Ssc.11096.1.S1_at	6	0	5.49	2.218	0.50964	<.0001	9.443e-05	trans
Ssc.11422.1.A1_at	6	11	7.47	2.943	-0.44342	<.0001	0.000102503	trans
Ssc.18453.1.S1_at	6	20	5.11	2.075	0.37986	0.0008	0.00307461	trans
Ssc.19550.1.S1_at	6	0	5.91	2.376	-0.45936	<.0001	0.000102503	trans
Ssc.25002.1.S1_at	6	61	5.38	2.177	0.46097	<.0001	9.443e-05	trans
Ssc.25232.2.S1_a_at	6	0	6.1	2.445	-0.58645	<.0001	0.000102503	trans
Ssc.2744.1.S1_at	6	2	5.78	2.324	-0.3756	0.001	0.00404213	trans
Ssc.3346.1.S1_at	6	0	5.74	2.309	-0.41695	0.0002	0.00145034	trans
Ssc.4355.1.S1_at	6	0	6.63	2.639	-0.40955	0.0003	0.00190784	trans
Ssc.4539.1.S1_at	6	61	5.35	2.162	0.50898	<.0001	9.443e-05	trans
Ssc.4843.1.A1_at	6	46	5.09	2.064	0.4533	<.0001	9.443e-05	cis
Ssc.5334.1.S1_at	6	42	7.48	2.946	-0.4716	<.0001	0.000102503	cis
Ssc.9086.1.A1_at	6	61	5.35	2.166	-0.4915	<.0001	0.000102503	trans
Ssc.5611.1.S1_at	6	4	5.34	2.159	-0.43274	0.0001	0.000877011	trans
Ssc.24260.1.S1_at	6	61	7.69	3.022	0.54691	<.0001	9.443e-05	trans
Ssc.3278.1.A1_at	6	0	6.84	2.716	-0.48292	<.0001	0.000102503	trans
Ssc.9710.1.A1_at	6	0	7.11	2.814	-0.41532	0.0002	0.00145034	trans
Ssc.3657.1.A1_at	6	41	6.81	2.707	0.37554	0.001	0.0035655	trans
Ssc.9715.1.A1_at	6	48	6.69	2.663	0.43293	0.0001	0.000805803	trans
Ssc.21938.1.S1_at	6	61	5.84	2.348	0.38009	0.0008	0.00307461	trans
Ssc.24534.1.S1_at	6	8	7.73	3.037	-0.46403	<.0001	0.000102503	trans
Ssc.10678.1.A1_at	6	61	7.85	3.08	0.42289	0.0002	0.00127905	trans
Ssc.30766.1.A1_at	6	61	5.57	2.247	0.46706	<.0001	9.443e-05	trans
Ssc.5007.1.A1_at	6	61	6.75	2.685	0.44844	<.0001	9.443e-05	trans
Ssc.9122.1.S1_at	18	62	6.3	2.52	0.3815	0.0008	0.00307461	trans
Ssc.17212.1.A1_at	18	61	5.19	2.103	-0.38413	0.0007	0.00327654	trans
Ssc.14193.1.S1_at	18	94	5.13	2.082	0.42066	0.0002	0.00127905	trans
Ssc.5685.1.S1_at	18	82	5.29	2.143	0.38219	0.0008	0.00307461	trans
Ssc.1449.1.S1_at	18	94	5.68	2.288	0.37462	0.001	0.0035655	trans
Ssc.3355.1.S1_at	18	82	7.35	2.902	0.41654	0.0002	0.00127905	trans
Ssc.12924.1.A1_at	18	44	5.53	2.234	-0.3841	0.0007	0.00327654	trans
Ssc.3657.1.A1_at	18	94	5.29	2.142	0.37554	0.001	0.0035655	trans
Ssc.19541.1.A1_at	18	94	5.43	2.196	0.40735	0.0003	0.00166718	trans
Ssc.18083.1.A1_at	18	94	5.15	2.087	0.43969	<.0001	9.443e-05	trans
Ssc.5007.1.A1_at	18	94	5.42	2.189	0.44844	<.0001	9.443e-05	trans
