# Supplementary material for: Trait correlated expression combined with expression QTL analysis reveals biological pathways and candidate genes affecting water holding capacity of muscle
Source: BMC Genomics. 2008 Jul 31;9:367. doi: 10.1186/1471-2164-9-367 (PMC2529315; doi:10.1186/1471-2164-9-367)
Supplement: Additional File 4 — 66 candidate genes mapping within the pQTL regions for drip loss on SSC 2, 3, 4, 5, 6 and 18 but showing 119 eQTL in other genomic region; coefficients of correlation (r) between drip loss and expression level, p values and q values. the table lists the subset of Affymetrix probe set IDs that map within QTL regions for the trait drip loss but show eQTL outside any QTL region for drip loss. [file 1471-2164-9-367-S4.xls]

## Sheet: Tabelle1
Supplementary Table 4
66 candidate genes mapping within the pQTL regions for drip loss on SSC 2, 3, 4, 5, 6 and 18 but showing 119 eQTL in other genomic region
Coefficients of correlation (r) between drip loss and expression level, p values, and q values
Probe_Set_ID	gene on QTL region of SSC	eQTL on SSC	position (cM)	F	r	p value	q value
Ssc.8974.1.S1.at	2	1	142	8.02	0.40945	0.0003	0.00166718
Ssc.12327.2.S1.a.at	2	2	49	5.97	-0.39392	0.0005	0.00260099
Ssc.3084.1.S1.a.at	2	2	77	8.42	-0.49295	<.0001	0.000102503
Ssc.12327.2.S1.a.at	2	3	86	14.63	-0.39392	0.0005	0.00260099
Ssc.25255.1.S1.at	2	4	49	5.32	0.38588	0.0007	0.00283924
Ssc.12327.2.S1.a.at	2	4	57	6.07	-0.39392	0.0005	0.00260099
Ssc.15604.1.S1.at	2	4	56	5.1	0.38013	0.0008	0.00307461
Ssc.12327.2.S1.a.at	2	7	97	5.41	-0.39392	0.0005	0.00260099
Ssc.16645.1.S1.at	2	8	0	8.76	0.52737	<.0001	9.443e-05
Ssc.12327.2.S1.a.at	2	8	0	4.98	-0.39392	0.0005	0.00260099
Ssc.15604.1.S1.at	2	8	0	7.01	0.38013	0.0008	0.00307461
Ssc.29048.1.S1.a.at	2	8	110	5.4	0.37793	0.0009	0.00331657
Ssc.8974.1.S1.at	2	9	59	5.41	0.40945	0.0003	0.00166718
Ssc.15604.1.S1.at	2	9	56	5.67	0.38013	0.0008	0.00307461
Ssc.2330.1.S1.at	2	14	28	6.69	-0.42841	0.0001	0.000877011
Ssc.10623.1.A1.at	2	14	30	4.92	0.3765	0.0009	0.00331657
Ssc.8974.1.S1.at	2	15	84	5.69	0.40945	0.0003	0.00166718
Ssc.10623.1.A1.at	2	15	61	5.8	0.3765	0.0009	0.00331657
Ssc.369.2.A1.at	2	17	0	6.33	0.38518	0.0007	0.00283924
Ssc.6324.1.S1.at	3	1	54	5.83	-0.38445	0.0007	0.00327654
Ssc.18453.1.S1.at	3	2	51	10.06	0.37986	0.0008	0.00307461
Ssc.3574.1.A1.at	3	2	50	7.52	0.56321	<.0001	9.443e-05
Ssc.5520.1.S1.at	3	2	60	6.31	-0.5493	<.0001	0.000102503
Ssc.20772.1.S1.at	3	3	37	5.2	-0.48706	<.0001	0.000102503
Ssc.3574.1.A1.at	3	3	0	9.37	0.56321	<.0001	9.443e-05
Ssc.6324.1.S1.at	3	3	86	5.02	-0.38445	0.0007	0.00327654
Ssc.6324.1.S1.at	3	4	41	5.47	-0.38445	0.0007	0.00327654
Ssc.5520.1.S1.at	3	5	90	5.66	-0.5493	<.0001	0.000102503
Ssc.18453.1.S1.at	3	6	20	5.11	0.37986	0.0008	0.00307461
Ssc.3346.1.S1.at	3	6	0	5.74	-0.41695	0.0002	0.00145034
Ssc.4355.1.S1.at	3	6	0	6.63	-0.40955	0.0003	0.00190784
Ssc.21936.2.S1.at	3	8	0	5.5	-0.41171	0.0003	0.00190784
Ssc.9510.1.S1.at	3	8	110	5.97	-0.37887	0.0009	0.00378924
Ssc.21936.2.S1.at	3	9	70	5.17	-0.41171	0.0003	0.00190784
Ssc.3346.1.S1.at	3	9	33	6.14	-0.41695	0.0002	0.00145034
Ssc.5520.1.S1.at	3	9	56	7.21	-0.5493	<.0001	0.000102503
Ssc.27891.1.S1.at	3	10	0	6.19	0.42519	0.0002	0.00127905
Ssc.24346.1.S1.at	3	11	52	6.92	-0.42495	0.0002	0.00145034
Ssc.3157.2.S1.at	3	11	15	5.43	0.42202	0.0002	0.00127905
Ssc.21936.2.S1.at	3	12	30	5.4	-0.41171	0.0003	0.00190784
Ssc.24346.1.S1.at	3	13	34	4.88	-0.42495	0.0002	0.00145034
Ssc.15030.1.S1.a.at	3	13	44	5.73	-0.38796	0.0006	0.00293278
Ssc.3346.1.S1.at	3	13	35	6.67	-0.41695	0.0002	0.00145034
Ssc.4355.1.S1.at	3	13	45	7.39	-0.40955	0.0003	0.00190784
Ssc.21117.1.A1.at	3	14	90	5.96	-0.37803	0.0009	0.00378924
Ssc.2184.1.S1.at	3	14	74	7.5	-0.41515	0.0002	0.00145034
Ssc.21936.2.S1.at	3	14	9	5.53	-0.41171	0.0003	0.00190784
Ssc.3574.1.A1.at	3	16	50	5.63	0.56321	<.0001	9.443e-05
Ssc.20772.1.S1.at	3	17	31	6.66	-0.48706	<.0001	0.000102503
Ssc.24346.1.S1.at	3	17	28	5.35	-0.42495	0.0002	0.00145034
Ssc.9404.1.S1.at	4	3	59	5.22	-0.37342	0.001	0.00404213
Ssc.8589.1.S1.at	4	6	112	5.28	0.38839	0.0006	0.00253574
Ssc.2744.1.S1.at	4	6	2	5.78	-0.3756	0.001	0.00404213
Ssc.8589.1.S1.at	4	7	127	6.08	0.38839	0.0006	0.00253574
Ssc.9404.1.S1.at	4	7	128	5.61	-0.37342	0.001	0.00404213
Ssc.19573.1.S1.at	4	9	9	5.75	0.47284	<.0001	9.443e-05
Ssc.24284.1.S1.at	4	12	100	7.9	-0.37582	0.001	0.00404213
Ssc.153.1.S1.at	4	12	90	4.84	-0.40551	0.0003	0.00190784
Ssc.2744.1.S1.at	4	13	52	6.33	-0.3756	0.001	0.00404213
Ssc.31121.1.S1.at	4	14	81	7.07	-0.38912	0.0006	0.00293278
Ssc.17937.1.A1.at	4	15	61	5.11	0.42255	0.0002	0.00127905
Ssc.17937.1.A1.at	4	16	56	9.25	0.42255	0.0002	0.00127905
Ssc.19573.1.S1.at	4	16	73	6.82	0.47284	<.0001	9.443e-05
Ssc.14522.1.S1.at	4	16	48	5.68	0.46016	<.0001	9.443e-05
Ssc.3665.1.S1.at	4	16	65	7.06	0.43018	0.0001	0.000805803
Ssc.153.1.S1.at	4	17	0	4.75	-0.40551	0.0003	0.00190784
Ssc.31121.1.S1.at	4	18	0	6.62	-0.38912	0.0006	0.00293278
Ssc.21848.1.S1.at	5	1	123	6.28	0.43137	0.0001	0.000805803
Ssc.9809.1.A1.at	5	2	98	6.14	-0.45118	<.0001	0.000102503
Ssc.9809.1.A1.at	5	3	74	4.93	-0.45118	<.0001	0.000102503
Ssc.12777.2.A1.at	5	3	0	6.69	0.38155	0.0008	0.00307461
Ssc.3278.1.A1.at	5	3	68	10.69	-0.48292	<.0001	0.000102503
Ssc.4203.1.S1.at	5	3	9	5.58	0.37864	0.0009	0.00331657
Ssc.3278.1.A1.at	5	6	0	6.84	-0.48292	<.0001	0.000102503
Ssc.16537.1.S1.at	5	7	127	5.62	0.41091	0.0003	0.00166718
Ssc.4203.1.S1.at	5	7	5	7.22	0.37864	0.0009	0.00331657
Ssc.4157.1.A1.at	5	8	63	5.59	-0.38441	0.0007	0.00327654
Ssc.6072.1.S1.at	5	8	82	5.3	0.45357	<.0001	9.443e-05
Ssc.10996.1.A1.at	5	9	56	5.18	0.39628	0.0005	0.00230669
Ssc.21848.1.S1.at	5	10	120	7.08	0.43137	0.0001	0.000805803
Ssc.11620.3.S1.a.at	5	10	142	5.57	0.42881	0.0001	0.000805803
Ssc.22032.1.A1.at	5	12	107	4.96	-0.49636	<.0001	0.000102503
Ssc.26213.1.S1.at	5	12	151	5.07	0.50492	<.0001	9.443e-05
Ssc.27811.2.S1.at	5	12	101	5.05	0.50621	<.0001	9.443e-05
Ssc.6072.1.S1.at	5	12	120	5.43	0.45357	<.0001	9.443e-05
Ssc.16315.1.S2.at	5	14	73	7.52	-0.37461	0.001	0.00404213
Ssc.878.1.S1.at	5	15	79	4.91	0.40372	0.0004	0.00198964
Ssc.17295.2.S1.at	5	16	52	4.88	0.43243	0.0001	0.000805803
Ssc.26213.1.S1.at	5	16	56	4.99	0.50492	<.0001	9.443e-05
Ssc.20907.1.S1.at	5	17	38	5.73	-0.41346	0.0003	0.00190784
Ssc.878.1.S1.at	5	17	24	6.04	0.40372	0.0004	0.00198964
Ssc.9809.1.A1.at	5	17	58	5.75	-0.45118	<.0001	0.000102503
Ssc.16315.1.S2.at	5	18	3	8.05	-0.37461	0.001	0.00404213
Ssc.20866.1.S1.at	6	2	47	5.73	-0.47572	<.0001	0.000102503
Ssc.15717.3.S1.at	6	3	85	5.2	-0.51325	<.0001	0.000102503
Ssc.5334.1.S1.at	6	3	75	8.93	-0.4716	<.0001	0.000102503
Ssc.6439.1.S1.at	6	3	86	6.59	-0.38747	0.0006	0.00293278
Ssc.4843.1.A1.at	6	4	84	6.41	0.4533	<.0001	9.443e-05
Ssc.4843.1.A1.at	6	6	46	5.09	0.4533	<.0001	9.443e-05
Ssc.17265.1.S1.at	6	9	51	5.54	-0.38179	0.0008	0.00350172
Ssc.20896.2.S1.at	6	9	36	8.94	0.47227	<.0001	9.443e-05
Ssc.4843.1.A1.at	6	9	61	4.83	0.4533	<.0001	9.443e-05
Ssc.1730.1.A1.at	6	12	151	5.12	0.43501	0.0001	0.000805803
Ssc.17265.1.S1.at	6	13	40	6.69	-0.38179	0.0008	0.00350172
Ssc.20866.1.S1.at	6	13	48	8.3	-0.47572	<.0001	0.000102503
Ssc.5334.1.S1.at	6	14	73	4.92	-0.4716	<.0001	0.000102503
Ssc.5334.3.S1.a.at	6	14	73	6.43	-0.4125	0.0003	0.00190784
Ssc.19203.1.A1.at	6	15	73	5.14	0.40894	0.0003	0.00166718
Ssc.20866.1.S1.at	6	15	63	5.92	-0.47572	<.0001	0.000102503
Ssc.5334.1.S1.at	6	16	62	9.02	-0.4716	<.0001	0.000102503
Ssc.18444.3.S1.at	18	3	86	4.87	-0.38127	0.0008	0.00350172
Ssc.11367.1.S1.at	18	3	5	4.84	0.38149	0.0008	0.00307461
Ssc.4808.1.S1.at	18	3	0	4.65	0.52967	<.0001	9.443e-05
Ssc.25144.1.S1.at	18	8	110	6.03	0.53677	<.0001	9.443e-05
Ssc.20986.1.S1.at	18	10	151	5.76	0.39898	0.0004	0.00198964
Ssc.18444.3.S1.at	18	14	76	6.96	-0.38127	0.0008	0.00350172
Ssc.11367.1.S1.at	18	15	39	6.6	0.38149	0.0008	0.00307461
Ssc.25144.1.S1.at	18	16	88	5.1	0.53677	<.0001	9.443e-05
Ssc.11367.1.S1.at	18	18	8	5.93	0.38149	0.0008	0.00307461
